# Supplementary material for: A contemporary genomic snapshot of Salmonella Paratyphi A in Pakistan
Source: Microb Genom. 2025 Nov 11;11(11):001561. doi: 10.1099/mgen.0.001561 (PMC12604761; doi:10.1099/mgen.0.001561)
Supplement: Uncited Supplementary Material 2. [file mgen-11-01561-s002.xlsx]

## Sheet: TableS1
Table S1. List of S. Paratyphi A organisms from Pakistan							0=Sensitive; 0.5=Intermediate; 1=Resistant
SeqID	Accession	Date	Sex	Age in years	City	Province	AST-Ampicillin	AST-Ceftriaxone	AST-Chloramphenicol	AST-Ciprofloxacin	AST-Cotrimoxazole	AST-Cefixime	Paratype-Genotype	Paratype-Mutations
BL-12875-S4_S4_L001	ERS24620063	2021	Male	1	Karachi	Sindh	0	0	0	0.5	0	0	2.3.3	gyrA-S83F	prt-C249C
BL-18940-IDRL-AKU_S15_L001	ERS24620064	2020	Male	5	Karachi	Sindh	0	0	0	0.5	0	0	2.3.3	gyrA-S83F	prt-C249C
BL-194-IDRL-AKU_S13_L001	ERS24620065	2019	Male	1	Karachi	Sindh	0	0	0	0.5	0	0	2.4.4	gyrA-S83Y
BL-19856-IDRL-AKU_S9_L001	ERS24620066	2021	Female	36	Karachi	Sindh	0	0	0	0.5	X	0	2.4.5	gyrA-S83Y
BL-24891-S2_S2_L001	ERS24620067	2021	Female	2	Karachi	Sindh	0.5	0	0	0	0	0	2.3.3	gyrA-S83F	prt-C249C
BL-26185-IDRL-AKU_S8_L001	ERS24620068	2021	Male	7	Karachi	Sindh	0	0	0	1	0	0	2.3.3	gyrA-S83F	prt-C249C
BL-43707-IDRL-AKU_S6_L001	ERS24620069	2021	Female	5	Karachi	Sindh	0	0	0	0.5	0	0	2.3.3	gyrA-S83F	prt-C249C
BL-49041-IDRL-AKU_S7_L001	ERS24620070	2021	Male	26	Lahore	Punjab	0	0	0	1	0	0	2.3.3	gyrA-S83F	prt-C249C
BL-51917-IDRL-AKU_S5_L001	ERS24620071	2021	Female	20	Karachi	Sindh	0	0	0	0.5	0	0	2.4.6	gyrA-S83F
BL-52027-S3_S3_L001	ERS24620072	2020	Female	20	Karachi	Sindh	0	0	0	0.5	0	0	2.0.1	gyrA-S83F
BL-58571-IDRL-AKU_S14_L001	ERS24620073	2019	Male	28	Karachi	Sindh	0	0	0	1	0	0	2.3.3	gyrA-S83F	prt-C249C
BL-73541-IDRL-AKU_S10_L001	ERS24620074	2021	Male	4	Karachi	Sindh	0	0	0	0.5	0	0	2.3.3	gyrA-S83F	prt-C249C
BL-79959-IDRL-AKU_S11_L001	ERS24620075	2021	Male	10	Karachi	Sindh	0	0	0	1	0	0	2.4.5	gyrA-S83Y
BL-8256-IDRL-AKU_S12_L001	ERS24620076	2020	Male	18	Karachi	Sindh	0	0	0	0.5	0	0	2.4.6	gyrA-S83F
NG-31472_BL_0413_lib638799_10119_2	ERS24620077	2020	Male	15	Karachi	Sindh	0	0	0	0.5	0	0	2.4.5	gyrA-S83Y
NG-31472_BL_100521_lib638884_10113_2	ERS24620078	2019	Male	3	Karachi	Sindh	0	0	0	1	0	0	2.4.5	gyrA-S83Y
NG-31472_BL_10056_lib638849_10113_2	ERS24620079	2022	Male	16	Karachi	Sindh	0	0	0	0.5	0	0	2.4.4	gyrA-S83Y
NG-31472_BL_1007_lib638947_8304_4	ERS24620080	2020	Male	1	Karachi	Sindh	0	0	0	0.5	0	0	2.4.4	gyrA-S83Y
NG-31472_BL_10083_lib639016_10113_2	ERS24620081	2020	Female	39	Karachi	Sindh	0	0	0	1	0	0	2.4.5	gyrA-S83Y
NG-31472_BL_10093_lib639042_10113_2	ERS24620082	2020	Male	3	Karachi	Sindh	0	0	0	0.5	0	0	2.3.3	gyrA-S83F	prt-C249C
NG-31472_BL_10106_lib639001_10122_3	ERS24620083	2018	Female	9	Karachi	Sindh	0.5	0	0	1	0	0	2.3.3	gyrA-S83F	prt-C249C
NG-31472_BL_1013_lib638959_10130_2	ERS24620084	2020	Male	14	Karachi	Sindh	0	0	0	0.5	0	0	2.4.5	gyrA-S83Y
NG-31472_BL_101804_lib639034_10113_2	ERS24620085	2019	Male	12	Karachi	Sindh	0	0	0	0.5	0	0	2.3.3	gyrA-S83F	prt-C249C
NG-31472_BL_102060_lib639054_10116_2	ERS24620086	2019	Female	5	Karachi	Sindh	0	0	0	1	0	0	2.3.3	gyrA-S83F	prt-C249C
NG-31472_BL_103221_lib639041_10113_2	ERS24620087	2019	Female	12	Karachi	Sindh	0	0	0	0.5	0	0	2.3.3	gyrA-S83F	prt-C249C
NG-31472_BL_10410_lib638850_10113_2	ERS24620088	2022	MALE	9	Karachi	Sindh	0	0	0	0.5	0	0	2.3.3	gyrA-S83F	prt-C249C
NG-31472_BL_104459_lib638890_10113_3	ERS24620089	2019	Male	22	Karachi	Sindh	0	0	0	0.5	0	0	2.4.6	gyrA-S83F	wzx-G329D
NG-31472_BL_104600_lib638897_10113_2	ERS24620090	2019	Female	18	Karachi	Sindh	0	0	0	0.5	0	0	2.3.3	gyrA-S83F	prt-C249C
NG-31472_BL_104714_lib639078_10116_2	ERS24620091	2019	Female	18	Karachi	Sindh	0	0	0	0.5	0	0	2.4.5	gyrA-S83Y
NG-31472_BL_105050_lib639081_10116_2	ERS24620092	2019	Male	5	Karachi	Sindh	0	0	0	0.5	0	0	2.4.5	gyrA-S83Y
NG-31472_BL_105386_lib639087_10116_2	ERS24620093	2019	Female	11	Karachi	Sindh	0	0	0	0.5	0	0	2.3.3	gyrA-S83F	prt-C249C
NG-31472_BL_105455_lib638909_10113_2	ERS24620094	2019	Female	7	Karachi	Sindh	0	0	0	1	0	0	2.3.3	gyrA-S83F	prt-C249C
NG-31472_BL_108156_lib639086_10116_2	ERS24620095	2019	Male	2	Karachi	Sindh	0	0	0	0.5	0	0	2.3.3	gyrA-S83F	prt-C249C
NG-31472_BL_10829_lib638853_10113_2	ERS24620096	2021	Female	25	Karachi	Sindh	0	0	0	0.5	0	0	2.3.3	gyrA-S83F	prt-C249C
NG-31472_BL_1084_lib638940_10122_3	ERS24620097	2020	Female	28	Karachi	Sindh	0	0	X	1	0	0	2.4.4	gyrA-S83Y
NG-31472_BL_108433_lib639015_10113_2	ERS24620098	2019	Male	23	Karachi	Sindh	0	0	0	0.5	0	0	2.3.3	gyrA-S83F	prt-C249C
NG-31472_BL_108785_lib638876_10113_2	ERS24620099	2019	Male	19	Karachi	Sindh	0	0	0	0.5	0	0	2.4.6	gyrA-S83F	wzx-G329D
NG-31472_BL_109761_lib639020_10113_3	ERS24620100	2019	Male	19	Karachi	Sindh	0	0	0	0.5	0	0	2.3.3	gyrA-S83F	prt-C249C
NG-31472_BL_11006_lib638969_10122_3	ERS24620101	2019	Male	8	Karachi	Sindh	0	0	0	0.5	0	0	2.4.5	gyrA-S83Y	wzx-G329D
NG-31472_BL_110788_lib638863_10113_2	ERS24620102	2019	Male	20	Karachi	Sindh	0	0	0	0.5	0	0	2.3.3	gyrA-S83F	prt-C249C
NG-31472_BL_111246_lib638856_10113_2	ERS24620103	2019	Male	8	Karachi	Sindh	0	0	0	0.5	0	0	2.3.3	gyrA-S83F	prt-C249C
NG-31472_BL_111750_lib638869_10113_2	ERS24620104	2019	Male	56	Hyderabad	Sindh	0	0	0	0.5	0	0	2.3.3	gyrA-S83F	prt-C249C
NG-31472_BL_113821_lib638915_10113_3	ERS24620105	2019	Male	26	Karachi	Sindh	0	0	0	0.5	0	0	2.3.3	gyrA-S83F	prt-C249C
NG-31472_BL_11516_lib639055_10116_2	ERS24620106	2020	Female	3	Karachi	Sindh	0	0	0	1	0	0	2.4.6	gyrA-S83F
NG-31472_BL_115823_lib638921_10113_2	ERS24620107	2019	Male	24	Karachi	Sindh	0	0	0	0.5	0	0	2.4.5	gyrA-S83Y
NG-31472_BL_116290_lib638927_10121_4	ERS24620108	2019	Male	12	Karachi	Sindh	0	0	0	0.5	0	0	2.3.3	gyrA-S83F	prt-C249C
NG-31472_BL_117388_lib638903_10113_2	ERS24620109	2019	Male	24	Karachi	Sindh	0	0	0	0.5	0	0	2.3	gyrA-S83Y
NG-31472_BL_12597_lib638785_10119_2	ERS24620110	2022	MALE	30	Hyderabad	Sindh	0	0	0	0.5	0	0	2.4.5	gyrA-S83F
NG-31472_BL_13315_lib638815_10119_2	ERS24620111	2017	Female	55	Karachi	Sindh	0	0	0	0.5	0	0	2.4.4	gyrA-S83Y
NG-31472_BL_13668_lib638877_10113_2	ERS24620112	2020	Female	11	Karachi	Sindh	0	0	0	1	0	0	2.4.6	gyrA-S83F
NG-31472_BL_13842_lib638941_10122_3	ERS24620113	2020	Male	8	Karachi	Sindh	0	0	0	0.5	0	0	2.3.3	gyrA-S83F	prt-C249C
NG-31472_BL_13894_lib638948_10122_4	ERS24620114	2020	Male	45	Karachi	Sindh	0	0	0	0.5	0	0	2.4.5	gyrA-S83Y
NG-31472_BL_1422_lib639093_10116_2	ERS24620115	2021	Female	48	Lahore	Punjab	0	0	0	1	0	0	2.4.4	gyrA-S83Y
NG-31472_BL_1435_lib639089_10116_2	ERS24620116	2020	Male	19	Lahore	Punjab	0	0	0	0.5	0	0	2.4.4	gyrA-S83Y	wzx-G329D
NG-31472_BL_14397_lib638954_10122_4	ERS24620117	2020	Male	1	Karachi	Sindh	0	0	0	0.5	0	0	2.3.3	gyrA-S83F	prt-C249C
NG-31472_BL_14651_lib638972_10125_1	ERS24620118	2020	Male	22	Karachi	Sindh	0	0	0	0.5	0	0	2.4.5	gyrA-S83Y
NG-31472_BL_14697_lib639069_10116_2	ERS24620119	2020	Female	12	Karachi	Sindh	0	0	0	1	0	0	2.4.5	gyrA-S83Y
NG-31472_BL_14761_lib644093_10121_4	ERS24620120	2018	Male	22	Karachi	Sindh	0	0	0	0	0	0	2.3.3	gyrA-S83F	prt-C249C
NG-31472_BL_15015_lib638786_10119_2	ERS24620121	2022	MALE	15	Karachi	Sindh	0	0	0	0.5	0	0	2.3.3	gyrA-S83F	prt-C249C
NG-31472_BL_15043_lib638960_10122_4	ERS24620122	2020	Male	7	Karachi	Sindh	0	0	0	0.5	0	0	2.3.3	gyrA-S83F	prt-C249C
NG-31472_BL_15067_lib638839_10116_3	ERS24620123	2017	Male	19	Karachi	Sindh	0	0	0	0.5	0	0	2.4	gyrA-S83F
NG-31472_BL_15230_lib638846_10113_2	ERS24620124	2020	Male	37	Karachi	Sindh	0	0	0	0.5	0	0	2.4.5	gyrA-S83Y
NG-31472_BL_15952_lib638840_10119_2	ERS24620125	2017	Male	14	Karachi	Sindh	0	0	0	1	0	0	2.4.5	gyrA-S83Y
NG-31472_BL_15975_lib638891_10113_3	ERS24620126	2020	Male	26	Karachi	Sindh	0	0	0	1	0	0	2.4.5	gyrA-S83Y
NG-31472_BL_16036_lib638885_10113_2	ERS24620127	2020	Male	2	Karachi	Sindh	0	0	0	0.5	0	0	2.4.6	gyrA-S83F	wzx-G329D
NG-31472_BL_16677_lib638991_10122_3	ERS24620128	2017	Male	6	Karachi	Sindh	0	0	0	0.5	0	0	2.4.5	gyrA-S83Y
NG-31472_BL_16938_lib638804_10119_2	ERS24620129	2017	Male	50	Karachi	Sindh	0	0	0	0.5	0	0	2.4.4	gyrA-S83Y
NG-31472_BL_16946_lib639074_10116_2	ERS24620130	2020	Male	4	Karachi	Sindh	0	0	0	0.5	0	0	2.4.5	gyrA-S83Y
NG-31472_BL_17163_lib638772_10121_4	ERS24620131	2021	Male	35	Karachi	Sindh	0	0	0	0.5	0	0	2.4.4	gyrA-S83Y
NG-31472_BL_17185_lib639070_10116_2	ERS24620132	2020	Male	76	Karachi	Sindh	0	0	0	0.5	0	0	2.4.4	gyrA-S83Y
NG-31472_BL_17407_lib639063_10116_2	ERS24620133	2020	FEMALE	10	Karachi	Sindh	0	0	0	0.5	0	0	2.3.3	gyrA-S83F	prt-C249C
NG-31472_BL_1775_lib638769_10121_4	ERS24620134	2021	Male	31	Dadu	Sindh	0	0	0	X	0	0	2.4.5	gyrA-S83Y
NG-31472_BL_18139_lib638898_10113_2	ERS24620135	2020	Female	8	Karachi	Sindh	0	0	0	0.5	0	0	2.4.5	gyrA-S83Y
NG-31472_BL_18216_lib644090_10121_4	ERS24620136	2017	Male	24	Karachi	Sindh	0	0	0	0.5	0	0	2.0.1	gyrA-S83F
NG-31472_BL_18279_lib638872_10113_2	ERS24620137	2020	Male	32	Karachi	Sindh	0	0	0	1	0	0	2.4.5	gyrA-S83Y
NG-31472_BL_18567_lib638922_10121_3	ERS24620138	2020	Female	28	Karachi	Sindh	0	0	0	0.5	0	0	2.4.5	gyrA-S83Y
NG-31472_BL_18779_lib638916_10113_3	ERS24620139	2020	Female	30	Karachi	Sindh	0	0	0	0.5	0	0	2.3.3	gyrA-S83F	prt-C249C
NG-31472_BL_19418_lib638865_10113_2	ERS24620140	2020	Female	7	Kotri	Sindh	0	0	0	0.5	0	0	2.3.3	gyrA-S83F	prt-C249C
NG-31472_BL_19624_lib639109_10122_2	ERS24620141	2020	Male	8	Karachi	Sindh	0	0	0	1	0	0	2.4.5	gyrA-S83Y
NG-31472_BL_19827_lib639032_8304_3	ERS24620142	2017	Female	6	Karachi	Sindh	0	0	0	0.5	0	0	2.4.5	gyrA-S83Y
NG-31472_BL_2019_lib638978_10122_3	ERS24620143	2020	Female	15	Karachi	Sindh	0	0	0	0.5	0	0	2.4.6	gyrA-S83F	wzx-G329D
NG-31472_BL_20448_lib638805_10119_2	ERS24620144	2017	Male	15	Karachi	Sindh	0	0	0	0.5	0	0	2.3.3	gyrA-S83F	prt-C249C
NG-31472_BL_20514_lib639101_10121_4	ERS24620145	2017	Male	21	Karachi	Sindh	0	0	0	0.5	0	0	2.4.4	gyrA-S83Y
NG-31472_BL_20945_lib638787_10119_2	ERS24620146	2022	FEMALE	34	Karachi	Sindh	0	0	0	0.5	0	0	2.3.3	gyrA-S83F	prt-C249C
NG-31472_BL_20988_lib638979_10122_3	ERS24620147	2020	Male	24	Karachi	Sindh	0	0	0	0.5	0	0	2.3.3	gyrA-S83F	prt-C249C
NG-31472_BL_21048_lib638816_10119_2	ERS24620148	2017	Male	40	Karachi	Sindh	0	0	0	0.5	0	0	2.3	gyrA-S83Y
NG-31472_BL_21080_lib638834_10119_2	ERS24620149	2021	MALE	15	Karachi	Sindh	0	0	0	0.5	0	0	2.3.3	gyrA-S83F	prt-C249C
NG-31472_BL_21266_lib638817_10119_2	ERS24620150	2017	Male	18	Karachi	Sindh	0	0	0	0.5	0	0	2.4.4	gyrA-S83Y
NG-31472_BL_21412_lib638879_10116_3	ERS24620151	2020	Male	20	Karachi	Sindh	0	0	0	1	0	0	2.3.3	gyrA-S83F	prt-C249C
NG-31472_BL_21466_lib638887_10113_2	ERS24620152	2020	Male	16	Karachi	Sindh	0	0	0	1	0	0	2.4.4	gyrA-S83Y	wzx-G329D
NG-31472_BL_21555_lib644092_10121_1	ERS24620153	2017	Male	50	Karachi	Sindh	0	0	0	0.5	0	0	2.3	gyrA-S83Y
NG-31472_BL_21617_lib639110_10122_2	ERS24620154	2020	Female	20	Karachi	Sindh	0	0	0	0.5	0	0	2.3.3	gyrA-S83F	prt-C249C
NG-31472_BL_21683_lib638976_10122_4	ERS24620155	2019	Male	13	Karachi	Sindh	0	0	0	0.5	0	0	2.3.3	gyrA-S83F	prt-C249C
NG-31472_BL_21743_lib644095_10130_2	ERS24620156	2020	Male	22	Karachi	Sindh	0	0	0	0.5	0	0	2.3.3	gyrA-S83F	prt-C249C
NG-31472_BL_21807_lib638854_10113_2	ERS24620157	2017	Female	9	Karachi	Sindh	0	0	0	0.5	0	0	2.3	gyrA-S83Y
NG-31472_BL_21952_lib639044_10116_2	ERS24620158	2020	Female	4	Karachi	Sindh	0	0	0	0.5	0	0	2.4.5	gyrA-S83Y
NG-31472_BL_22116_lib638796_10119_2	ERS24620159	2022	Male	8	Karachi	Sindh	0	0	0	0.5	0	0	2.3.3	gyrA-S83F	prt-C249C
NG-31472_BL_22277_lib638824_10116_3	ERS24620160	2017	Female	20	Karachi	Sindh	0	0	0	0.5	0	0	2.3.3	gyrA-S83F	prt-C249C
NG-31472_BL_22289_lib639011_10113_2	ERS24620161	2020	Female	24	Karachi	Sindh	0.5	0	0	0.5	0	0	2.3.3	gyrA-S83F	prt-C249C
NG-31472_BL_22350_lib638928_10121_4	ERS24620162	2020	Male	15	Karachi	Sindh	0	0	0	0.5	0	0	2.3.3	gyrA-S83F	prt-C249C
NG-31472_BL_22378_lib638934_10122_3	ERS24620163	2020	Male	29	Karachi	Sindh	0	0	0	0.5	0	0	2.4.4	gyrA-S83Y	wzx-G329D
NG-31472_BL_22737_lib638911_10113_2	ERS24620164	2020	Female	29	Karachi	Sindh	0	0	0	0.5	0	0	2.3.3	gyrA-S83F	prt-C249C
NG-31472_BL_22742_lib638942_10125_1	ERS24620165	2020	FEMALE	22	Karachi	Sindh	0	0	0	0.5	0	0	2.3.3	gyrA-S83F	prt-C249C
NG-31472_BL_22805_lib638797_10119_2	ERS24620166	2022	Male	32	Karachi	Sindh	1	0	0	0.5	0	0	2.0.1	gyrA-S83F
NG-31472_BL_22845_lib638917_10113_3	ERS24620167	2020	Female	3	Karachi	Sindh	0	0	0	0.5	0	0	2.3.3	gyrA-S83F	prt-C249C
NG-31472_BL_22893_lib639051_10116_2	ERS24620168	2020	Male	16	Karachi	Sindh	0	0	0	0.5	0	0	2.3.3	gyrA-S83F	prt-C249C
NG-31472_BL_22897_lib639082_10116_2	ERS24620169	2020	Male	36	Karachi	Sindh	0	0	0	0.5	0	0	2.3.3	gyrA-S83F	prt-C249C
NG-31472_BL_22960_lib638818_10116_3	ERS24620170	2017	Male	25	Karachi	Sindh	0	0	0	0.5	0	0	2.3	gyrA-S83Y
NG-31472_BL_23198_lib638806_10126_2	ERS24620171	2017	Male	19	Karachi	Sindh	0	0	0	0.5	0	0	2.3	gyrA-S83Y
NG-31472_BL_23217_lib638821_10119_2	ERS24620172	2021	Female	30	Karachi	Sindh	0	0	0	0.5	0	0	2.4.5	gyrA-S83Y
NG-31472_BL_23358_lib639079_10116_2	ERS24620173	2020	Female	9	Karachi	Sindh	0	0	0	0.5	0	0	2.3.3	gyrA-S83F	prt-C249C
NG-31472_BL_23398_lib638905_10113_2	ERS24620174	2020	FEMALE	6	Karachi	Sindh	0	0	0	0.5	0	0	2.0.1	gyrA-S83F
NG-31472_BL_23595_lib638843_10113_2	ERS24620175	2017	Male	21	Karachi	Sindh	0	0	0	0.5	0	0	2.3.3	gyrA-S83F	prt-C249C
NG-31472_BL_23692_lib639098_10116_2	ERS24620176	2021	Male	15	Karachi	Sindh	0	0	0	0.5	0	0	2.0.1	gyrA-S83F
NG-31472_BL_23853_lib638892_10113_3	ERS24620177	2020	Female	14	Karachi	Sindh	0	0	0	0.5	0	0	2.3.3	gyrA-S83F	prt-C249C
NG-31472_BL_23933_lib638899_10113_2	ERS24620178	2020	Male	14	Karachi	Sindh	0	0	0	0.5	0	0	2.4.6	gyrA-S83F
NG-31472_BL_24374_lib638893_10113_2	ERS24620179	2020	Female	4	Karachi	Sindh	0	0	0	1	0	0	2.4.5	gyrA-S83Y
NG-31472_BL_24496_lib638807_10116_3	ERS24620180	2017	Male	9	Karachi	Sindh	0	0	0	0.5	0	0	2.0.1	gyrA-S83F
NG-31472_BL_2450_lib639009_10113_3	ERS24620181	2020	Female	1	Karachi	Sindh	0	0	0	0	0	0	2.3	No_mutation
NG-31472_BL_25166_lib638987_10122_4	ERS24620182	2019	Female	37	Karachi	Sindh	0	0	0	0.5	0	0	2.3.3	gyrA-S83F	prt-C249C
NG-31472_BL_25307_lib639014_10113_2	ERS24620183	2019	Male	23	Karachi	Sindh	0	0	0	0.5	0	0	2.3.3	gyrA-S83F	prt-C249C
NG-31472_BL_25312_lib639017_10113_2	ERS24620184	2020	Male	7	Karachi	Sindh	0	0	0	0.5	0	0	2.3.3	gyrA-S83F	prt-C249C
NG-31472_BL_25358_lib638801_10119_2	ERS24620185	2020	Female	20	Jhang	Punjab	0	0	0	0.5	0	0	2.4.4	gyrA-S83Y
NG-31472_BL_25625_lib638930_10122_4	ERS24620186	2020	Male	32	Karachi	Sindh	0	0	0	1	0	0	2.3.3	gyrA-S83F	prt-C249C
NG-31472_BL_26217_lib639076_10116_3	ERS24620187	2020	Female	13	Karachi	Sindh	0	0	0	0.5	0	0	2.3.3	gyrA-S83F	prt-C249C
NG-31472_BL_26354_lib639099_10116_2	ERS24620188	2021	Male	11	Karachi	Sindh	0	0	0	0.5	0	0	2.4.5	gyrA-S83Y	wzx-G329D
NG-31472_BL_26498_lib648681_10125_3	ERS24620189	2020	Female	24	Karachi	Sindh	0	0	0	0.5	0	0	2.3.3	gyrA-S83F	prt-C249C
NG-31472_BL_26545_lib639023_10113_3	ERS24620190	2020	Female	26	Karachi	Sindh	0	0	0	0.5	0	0	2.3.3	gyrA-S83F	prt-C249C
NG-31472_BL_26627_lib638827_10119_2	ERS24620191	2021	Female	8	Karachi	Sindh	0	0	0	1	0	0	2.3.3	gyrA-S83F	prt-C249C
NG-31472_BL_26654_lib644094_10121_1	ERS24620192	2020	Female	14	Karachi	Sindh	0	0	0	0.5	0	0	2.3.3	gyrA-S83F	prt-C249C
NG-31472_BL_26735_lib638790_10119_2	ERS24620193	2021	FEMALE	7	Karachi	Sindh	0	0	0	0.5	0	0	2.3.3	gyrA-S83F	prt-C249C
NG-31472_BL_2676_lib638971_10122_4	ERS24620194	2020	MALE	10	Karachi	Sindh	0	0	0	0.5	0	0	2.4.6	gyrA-S83F	wzx-G329D
NG-31472_BL_27062_lib639072_10116_2	ERS24620195	2020	MALE	36	Karachi	Sindh	0	0	0	0.5	0	0	2.3.3	gyrA-S83F	prt-C249C
NG-31472_BL_27192_lib639067_10116_2	ERS24620196	2020	Male	27	Karachi	Sindh	0	0	0	0.5	0	0	2.4.5	gyrA-S83Y
NG-31472_BL_27392_lib639057_10116_2	ERS24620197	2020	FEMALE	9	Karachi	Sindh	0	0	0	0.5	0	0	2.3.3	gyrA-S83F	prt-C249C
NG-31472_BL_27471_lib638859_10116_3	ERS24620198	2020	Male	32	Karachi	Sindh	0	0	0	0.5	0	0	2.4.6	gyrA-S83F
NG-31472_BL_27606_lib639071_10116_2	ERS24620199	2020	Male	35	Karachi	Sindh	0	0	0	0.5	0	0	2.4.5	gyrA-S83Y
NG-31472_BL_27661_lib638983_10122_3	ERS24620200	2019	Male	56	Karachi	Sindh	0	0	0	0.5	0	0	2.4.5	gyrA-S83Y
NG-31472_BL_2771_lib639031_10113_2	ERS24620201	2021	Male	1	Karachi	Sindh	0	0	0	1	0	0	2.4	gyrA-S83F
NG-31472_BL_27752_lib639102_10121_4	ERS24620202	2017	Male	39	Hyderabad	Sindh	0	0	0	0.5	0	0	2.3.3	gyrA-S83F	prt-C249C
NG-31472_BL_27853_lib638949_10122_4	ERS24620203	2020	Female	22	Karachi	Sindh	0	0	0	0.5	0	0	2.3.3	gyrA-S83F	prt-C249C
NG-31472_BL_27857_lib639100_10116_2	ERS24620204	2021	Male	2	Karachi	Sindh	0	0	0	0.5	0	0	2.4.4	gyrA-S83Y
NG-31472_BL_28154_lib648679_10125_2	ERS24620205	2020	Female	10	Karachi	Sindh	0	0	0	0.5	0	0	2.3.3	gyrA-S83F	prt-C249C
NG-31472_BL_28224_lib638955_10122_4	ERS24620206	2020	Male	19	Karachi	Sindh	0	0	0	0.5	0	0	2.3.3	gyrA-S83F	prt-C249C
NG-31472_BL_28354_lib638973_10122_4	ERS24620207	2020	Female	2	Karachi	Sindh	0	0	0	0.5	0	0	2.4.5	gyrA-S83Y
NG-31472_BL_28611_lib638994_8304_4	ERS24620208	2019	Female	20	Karachi	Sindh	0	0	0	0.5	0	0	2.4.5	gyrA-S83Y
NG-31472_BL_28777_lib638966_10122_4	ERS24620209	2020	Female	3	Karachi	Sindh	0	0	0	0.5	0	0	2.3.3	gyrA-S83F	prt-C249C
NG-31472_BL_28803_lib638980_10122_3	ERS24620210	2020	Male	36	Karachi	Sindh	0	0	0	0.5	0	0	2.4.5	gyrA-S83Y
NG-31472_BL_28873_lib639002_10122_4	ERS24620211	2019	Male	25	Karachi	Sindh	0	0	0	0.5	0	0	2.4.4	gyrA-S83Y
NG-31472_BL_28882_lib638832_10119_2	ERS24620212	2020	Male	8	Karachi	Sindh	0	0	0	0.5	0	0	2.4.5	gyrA-S83Y
NG-31472_BL_29127_lib639103_10121_3	ERS24620213	2017	Male	17	Karachi	Sindh	0	0	0	0.5	0	0	2.3.3	gyrA-S83F	prt-C249C	wzx-G329D
NG-31472_BL_29180_lib638774_10121_4	ERS24620214	2021	Male	26	Karachi	Sindh	0	0	0	0.5	0	0	2.3.3	gyrA-S83F	prt-C249C
NG-31472_BL_29475_lib638924_8304_4	ERS24620215	2020	Female	22	Karachi	Sindh	0	0	0	0.5	0	0	2.4.5	gyrA-S83Y
NG-31472_BL_29613_lib638918_10113_2	ERS24620216	2020	Male	13	Karachi	Sindh	0	0	0	0.5	0	0	2.4.5	gyrA-S83Y
NG-31472_BL_29663_lib638912_10113_2	ERS24620217	2020	Male	2	Karachi	Sindh	0	0	0	0.5	0	0	2.3.3	gyrA-S83F	prt-C249C
NG-31472_BL_29666_lib638906_10113_2	ERS24620218	2020	Male	4	Karachi	Sindh	0	0	0	0.5	0	0	2.3.3	gyrA-S83F	prt-C249C
NG-31472_BL_29690_lib638900_10113_2	ERS24620219	2020	Male	9	Karachi	Sindh	0	0	0	0.5	0	0	2.3.3	gyrA-S83F	prt-C249C
NG-31472_BL_30245_lib638775_10119_2	ERS24620220	2021	Female	29	Karachi	Sindh	0	0	0	0.5	0	0	2.3.3	gyrA-S83F	prt-C249C
NG-31472_BL_30370_lib639053_10116_2	ERS24620221	2019	Male	4	Karachi	Sindh	0	0	0	0.5	0	0	2.3.3	gyrA-S83F	prt-C249C
NG-31472_BL_30608_lib638858_10116_2	ERS24620222	2020	FEMALE	20	Karachi	Sindh	0	0	0	0.5	0	0	2.3.3	gyrA-S83F	prt-C249C
NG-31472_BL_30661_lib639085_10116_2	ERS24620223	2020	Male	4	Karachi	Sindh	0	0	0	0.5	0	0	2.4.4	gyrA-S83Y
NG-31472_BL_30768_lib639040_10113_2	ERS24620224	2019	Female	16	Karachi	Sindh	0	0	0	0.5	0	0	2.3.3	gyrA-S83F	prt-C249C
NG-31472_BL_30929_lib639026_10113_3	ERS24620225	2019	Male	56	Karachi	Sindh	0	0	0	0.5	0	0	2.4.6	gyrA-S83F
NG-31472_BL_30969_lib639104_10121_3	ERS24620226	2017	Male	14	Karachi	Sindh	0	0	0	0.5	0	0	2.3	gyrA-S83Y
NG-31472_BL_31370_lib639088_10116_2	ERS24620227	2020	Male	16	Karachi	Sindh	0	0	0	0.5	0	0	2.4.5	gyrA-S83Y
NG-31472_BL_32044_lib639033_10113_2	ERS24620228	2019	Male	20	Karachi	Sindh	0	0	0	0.5	0	0	2.4.6	gyrA-S83F
NG-31472_BL_32721_lib638836_10121_2	ERS24620229	2020	Male	5	Karachi	Sindh	0	0	0	0.5	0	0	2.3.3	gyrA-S83F	prt-C249C
NG-31472_BL_33499_lib638936_10122_3	ERS24620230	2020	Female	24	Karachi	Sindh	0	0	0	0.5	0	0	2.3.3	gyrA-S83F	prt-C249C
NG-31472_BL_33591_lib638860_10116_3	ERS24620231	2020	Male	3	Karachi	Sindh	0	0	0	0.5	0	0	2.4.4	gyrA-S83Y	wzx-G329D
NG-31472_BL_33778_lib638943_10122_3	ERS24620232	2020	Female	24	Karachi	Sindh	0	0	0	1	0	0	2.4.4	gyrA-S83Y
NG-31472_BL_33914_lib639019_10113_2	ERS24620233	2019	Female	3	Karachi	Sindh	0	0	0	1	0	0	2.3.3	gyrA-S83F	prt-C249C
NG-31472_BL_3428_lib638831_10119_2	ERS24620234	2022	Female	3	Karachi	Sindh	0	0	0	0.5	0	0	2.4.5	gyrA-S83Y
NG-31472_BL_34913_lib638974_10122_3	ERS24620235	2020	Male	6	Karachi	Sindh	0	0	0	0.5	0	0	2.4.5	gyrA-S83Y
NG-31472_BL_34932_lib638967_10122_4	ERS24620236	2020	FEMALE	10	Karachi	Sindh	0	0	0	0.5	0	0	2.3.3	gyrA-S83F	prt-C249C
NG-31472_BL_35064_lib638825_10119_2	ERS24620237	2017	Male	22	Karachi	Sindh	0	0	0	0.5	0	0	2.3.3	gyrA-S83F	prt-C249C
NG-31472_BL_35114_lib638864_10113_2	ERS24620238	2020	Male	2	Karachi	Sindh	0	0	0	0.5	0	0	2.4.5	gyrA-S83Y
NG-31472_BL_35392_lib638808_10121_3	ERS24620239	2017	Female	58	Karachi	Sindh	0	0	0	0.5	0	0	2.4.4	gyrA-S83Y
NG-31472_BL_3559_lib638985_10122_3	ERS24620240	2020	Male	27	Karachi	Sindh	0	0	0	0.5	0	0	2.4.5	gyrA-S83F
NG-31472_BL_35708_lib638950_10122_4	ERS24620241	2020	Male	10	Karachi	Sindh	0	0	0	0.5	0	0	2.3.3	gyrA-S83F	prt-C249C
NG-31472_BL_35751_lib638956_10122_4	ERS24620242	2020	Female	23	Karachi	Sindh	0	0	0	0.5	0	0	2.3.3	gyrA-S83F	prt-C249C
NG-31472_BL_35911_lib638809_10121_3	ERS24620243	2017	Male	19	Karachi	Sindh	0	0	0	0.5	0	0	2.3.3	gyrA-S83F	prt-C249C
NG-31472_BL_36206_lib638962_10122_4	ERS24620244	2020	Male	9	Karachi	Sindh	0	0	0	0.5	0	0	2.4.5	gyrA-S83Y
NG-31472_BL_36714_lib638791_10119_2	ERS24620245	2021	MALE	1	Karachi	Sindh	0	0	0	0.5	0	0	2.3.3	gyrA-S83F	prt-C249C
NG-31472_BL_36799_lib638871_10113_2	ERS24620246	2020	Female	33	Karachi	Sindh	0	0	0	0.5	0	0	2.4.5	gyrA-S83Y
NG-31472_BL_37345_lib638878_10116_3	ERS24620247	2020	Male	7	Karachi	Sindh	0	0	0	0.5	0	0	2.4.5	gyrA-S83Y
NG-31472_BL_37428_lib638822_10116_3	ERS24620248	2021	Male	49	Karachi	Sindh	0	0	0	0.5	0	0	2.4.5	gyrA-S83Y
NG-31472_BL_37680_lib638981_10122_3	ERS24620249	2020	Male	1	Karachi	Sindh	0	0	0	0.5	0	0	2.3.3	gyrA-S83F	prt-C249C
NG-31472_BL_37731_lib638810_10126_2	ERS24620250	2017	Female	27	Karachi	Sindh	0	0	0	0.5	0	0	2.3.3	gyrA-S83F	prt-C249C
NG-31472_BL_37780_lib639105_10121_3	ERS24620251	2017	Female	16	Karachi	Sindh	0	0	0	0.5	0	0	2.3.3	gyrA-S83F	prt-C249C
NG-31472_BL_3795_lib638964_10122_4	ERS24620252	2019	Male	11	Karachi	Sindh	0	0	0	1	0	0	2.3.3	gyrA-S83F	prt-C249C
NG-31472_BL_38041_lib639092_10116_2	ERS24620253	2021	Male	29	Lahore	Punjab	0	0	X	0.5	0	0	2.4.4	gyrA-S83Y
NG-31472_BL_38174_lib639095_10116_2	ERS24620254	2022	Male	4	Lahore	Punjab	0	0	0	0.5	0	0	2.3	gyrA-S83Y
NG-31472_BL_38238_lib638762_10119_2	ERS24620255	2021	Male	9	Lahore	Punjab	0	0	0	1	X	0	2.4.4	gyrA-S83Y
NG-31472_BL_383_lib638852_10116_2	ERS24620256	2017	Male	19	Karachi	Sindh	0	0	0	0.5	0	0	2.4.5	gyrA-S83Y
NG-31472_BL_38406_lib639036_10113_2	ERS24620257	2020	Female	13	Karachi	Sindh	0	0	0	0.5	0	0	2.3.3	gyrA-S83F	prt-C249C
NG-31472_BL_38680_lib638886_10113_2	ERS24620258	2020	Male	12	Karachi	Sindh	0	0	0	0.5	0	0	2.4.5	gyrA-S83Y
NG-31472_BL_38835_lib639065_10116_2	ERS24620259	#VALUE!	MISSING		MISSING	MISSING	X	X	X	X	X	X	2.4.5	gyrA-S83Y
NG-31472_BL_38892_lib638823_10119_2	ERS24620260	2017	Female	20	Karachi	Sindh	0	0	0	0.5	0	0	2.3.3	gyrA-S83F	prt-C249C
NG-31472_BL_38896_lib638811_10121_3	ERS24620261	2017	Female	28	Karachi	Sindh	0	0	0	0.5	0	0	2.4.5	gyrA-S83Y
NG-31472_BL_39537_lib638866_10113_2	ERS24620262	2020	Male	7	Karachi	Sindh	0	0	0	0.5	0	0	2.3.3	gyrA-S83F	prt-C249C
NG-31472_BL_39794_lib638812_10121_3	ERS24620263	2017	Male	36	Karachi	Sindh	0	0	0	0.5	0	0	2.3.3	gyrA-S83F	prt-C249C
NG-31472_BL_40103_lib639047_10116_2	ERS24620264	2019	Male	24	Karachi	Sindh	0	0	0	0.5	0	0	2.3.3	gyrA-S83F	prt-C249C
NG-31472_BL_4081_lib639084_10122_2	ERS24620265	2020	Female	5	Karachi	Sindh	0	0	0	1	0	0	1.1	No_mutation
NG-31472_BL_4108_lib638781_10119_2	ERS24620266	2021	Male	15	Kasur	Punjab	0	0	0	0.5	0	0	2.3	gyrA-S83Y
NG-31472_BL_41999_lib638889_10113_3	ERS24620267	2019	MALE	11	Karachi	Sindh	0	0	0	0.5	0	0	2.4.4	gyrA-S83Y
NG-31472_BL_4211_lib638814_10116_3	ERS24620268	2017	Female	18	Karachi	Sindh	0	0	0	0.5	0	0	2.3.3	gyrA-S83F	prt-C249C
NG-31472_BL_42220_lib639010_10113_2	ERS24620269	2020	Male	6	Khus Khas	Balochistan	0	0	0	1	0	0	2.3.3	gyrA-S83F	prt-C249C	wzx-G329D
NG-31472_BL_42274_lib638938_8304_4	ERS24620270	2018	Female	0	Karachi	Sindh	0	0	0	0.5	0	0	2.4.4	gyrA-S83Y
NG-31472_BL_42312_lib639060_10116_2	ERS24620271	2019	Female	16	Hyderabad	Sindh	0	0	0	0.5	0	0	2.3.3	gyrA-S83F	prt-C249C
NG-31472_BL_42840_lib638776_10119_2	ERS24620272	2021	Male	40	Sahiwal	Punjab	0	0	0	0.5	0	0	2.3.3	gyrA-S83F	prt-C249C	wzx-G329D
NG-31472_BL_43428_lib639106_10121_4	ERS24620273	2017	Male	5	Karachi	Sindh	0	0	0	0.5	0	0	2.4.4	gyrA-S83Y
NG-31472_BL_43739_lib638862_10116_3	ERS24620274	2019	Male	25	Karachi	Sindh	0	0	0	0.5	0	0	2.3.3	gyrA-S83F	prt-C249C
NG-31472_BL_4413_lib638773_10119_2	ERS24620275	2021	Male	9	Lahore	Punjab	0	0	0	1	0	0	2.3.3	gyrA-S83F	prt-C249C
NG-31472_BL_44749_lib639077_10116_2	ERS24620276	2019	Male	10	Karachi	Sindh	0	0	0	1	0	0	2.4.6	gyrA-S83F
NG-31472_BL_45073_lib639107_10121_4	ERS24620277	2017	Male	9	Karachi	Sindh	0	0	0	0.5	0	0	2.4.4	gyrA-S83Y
NG-31472_BL_4526_lib638965_10122_4	ERS24620278	2020	Male	4	Karachi	Sindh	0	0	0	1	0	0	2.4	gyrA-S83F
NG-31472_BL_46077_lib638828_10119_2	ERS24620279	2020	Female	11	Karachi	Sindh	0	0	0	1	0	0	2.4.5	gyrA-S83Y
NG-31472_BL_4620_lib639004_10113_3	ERS24620280	2020	Male	51	Karachi	Sindh	0	0	0	0.5	0	0	2.4.4	gyrA-S83Y
NG-31472_BL_46344_lib638875_10113_2	ERS24620281	2019	Male	13	Karachi	Sindh	0	0	0	0.5	0	0	2.3	No_mutation
NG-31472_BL_46714_lib638908_10113_2	ERS24620282	#VALUE!	MISSING		MISSING	MISSING	X	X	X	X	X	X	2.4.5	gyrA-S83Y
NG-31472_BL_46955_lib638760_10121_4	ERS24620283	2020	Male	7	Lahore	Punjab	0	0	0	0.5	0	0	2.4.5	gyrA-S83Y
NG-31472_BL_47362_lib638855_10113_2	ERS24620284	2019	Female	2	Karachi	Sindh	0	0	0	0.5	0	X	2.3.3	gyrA-S83F	prt-C249C
NG-31472_BL_47489_lib638777_10119_2	ERS24620285	2021	Female	28	Rawalpindi	Punjab	0	0	0	0.5	0	0	2.3.3	gyrA-S83F	prt-C249C	wzx-G329D
NG-31472_BL_47506_lib638778_10119_2	ERS24620286	2021	Male	5	Karachi	Sindh	0	0	0	0.5	0	0	2.4.5	gyrA-S83Y
NG-31472_BL_47871_lib639108_10122_3	ERS24620287	2017	Female	17	Karachi	Sindh	0	0	0	0.5	0	0	2.3.3	gyrA-S83F	prt-C249C
NG-31472_BL_4834_lib638803_10119_2	ERS24620288	2020	Male	6	Karachi	Sindh	0	0	0	0.5	0	0	2.3.3	gyrA-S83F	prt-C249C
NG-31472_BL_4848_lib638798_10119_2	ERS24620289	2020	Male	25	Karachi	Sindh	0	0	0	0.5	0	0	2.3.3	gyrA-S83F	prt-C249C
NG-31472_BL_48696_lib638873_10113_2	ERS24620290	2020	Female	2	Karachi	Sindh	0	0	0	0.5	0	0	2.4.5	gyrA-S83Y
NG-31472_BL_49311_lib639091_10116_2	ERS24620291	2021	Female	29	Lahore	Punjab	0	0	0	0.5	0	0	2.4.4	gyrA-S83Y
NG-31472_BL_4932_lib638833_10119_2	ERS24620292	2022	MALE	29	Karachi	Sindh	0	0	0	0.5	0	0	2.3.3	gyrA-S83F	prt-C249C
NG-31472_BL_50281_lib639006_10113_3	ERS24620293	2020	Female	21	Karachi	Sindh	0	0	0	0.5	0	0	2.4.5	gyrA-S83Y
NG-31472_BL_50413_lib638763_10119_2	ERS24620294	2021	Male	11	Faisalabad	Punjab	0	0	0	1	0	0	2.3	gyrA-S83Y
NG-31472_BL_50781_lib638813_10116_3	ERS24620295	2017	Female	52	Karachi	Sindh	0	0	0	0.5	0	0	2.4.4	gyrA-S83Y
NG-31472_BL_51167_lib638999_10122_3	ERS24620296	2020	Male	15	Karachi	Sindh	0	0	0	0.5	0	0	2.3.3	gyrA-S83F	prt-C249C
NG-31472_BL_51251_lib638761_10121_4	ERS24620297	2021	Female	16	Multan	Punjab	0	0	0	0.5	0	0	2.3.3	gyrA-S83F	prt-C249C
NG-31472_BL_51468_lib638904_10113_2	ERS24620298	2020	Male	25	Karachi	Sindh	0	0	0	0.5	0	0	2.4.6	gyrA-S83F
NG-31472_BL_51730_lib638868_10113_2	ERS24620299	2019	FEMALE	31	Karachi	Sindh	0	0	0	0.5	0	0	2.4.6	gyrA-S83F
NG-31472_BL_52661_lib638997_10122_3	ERS24620300	2020	Female	6	Karachi	Sindh	0	0	0	0.5	0	0	2.3	gyrA-S83F
NG-31472_BL_53153_lib638792_10119_2	ERS24620301	2021	MALE	8	Karachi	Sindh	0	0	0	0.5	0	0	2.0.1	gyrA-S83F
NG-31472_BL_53361_lib638910_10113_2	ERS24620302	2020	Female	20	Karachi	Sindh	0	0	0	0.5	0	0	2.4.6	gyrA-S83F	wzx-G329D
NG-31472_BL_54180_lib639005_10113_3	ERS24620303	2020	MALE	3	Karachi	Sindh	0	0	0	0.5	0	0	2.3.3	gyrA-S83F	prt-C249C
NG-31472_BL_5430_lib638819_10119_2	ERS24620304	2018	Male	1	Karachi	Sindh	0	0	0	0.5	0	0	2.3.3	gyrA-S83F	prt-C249C
NG-31472_BL_54656_lib639043_10116_2	ERS24620305	2020	Male	3	Karachi	Sindh	0	0	0	0.5	0	0	2.4.5	gyrA-S83Y
NG-31472_BL_54681_lib639050_10116_3	ERS24620306	2020	Male	3	Karachi	Sindh	0	0	0	0.5	0	0	2.3.3	gyrA-S83F	prt-C249C
NG-31472_BL_54860_lib639056_10116_2	ERS24620307	2020	Male	12	Karachi	Sindh	0	0	0	0.5	0	0	2.4.6	gyrA-S83F	wzx-G329D
NG-31472_BL_55649_lib638883_10113_2	ERS24620308	2019	Male	22	Karachi	Sindh	0	0	0	0.5	0	0	2.3.3	gyrA-S83F	prt-C249C
NG-31472_BL_56052_lib639018_10113_2	ERS24620309	2020	Male	13	Karachi	Sindh	0	0	0	0.5	0	0	2.3.3	gyrA-S83F	prt-C249C
NG-31472_BL_56672_lib638902_10113_2	ERS24620310	2019	Male	24	Karachi	Sindh	0	0	0	1	0	0	2.3.3	gyrA-S83F	prt-C249C
NG-31472_BL_56708_lib639062_10116_2	ERS24620311	2020	Male	28	Karachi	Sindh	0	0	0	0.5	0	0	2.3.3	gyrA-S83F	prt-C249C
NG-31472_BL_56836_lib639075_10116_2	ERS24620312	2020	Male	22	Karachi	Sindh	0	0	0	0.5	0	0	2.3.3	gyrA-S83F	prt-C249C
NG-31472_BL_56976_lib648678_10125_1	ERS24620313	2019	Male	14	Karachi	Sindh	0	0	0	0.5	0	0	2.3.3	gyrA-S83F	prt-C249C	wzx-G329D
NG-31472_BL_57149_lib638935_10122_3	ERS24620314	2020	Male	10	Karachi	Sindh	0	0	0	1	0	0	2.4.5	gyrA-S83Y
NG-31472_BL_57219_lib638896_10113_2	ERS24620315	2019	Female	1	Karachi	Sindh	0	0	0	1	0	0	2.4.5	gyrA-S83Y
NG-31472_BL_57459_lib644091_10121_1	ERS24620316	2017	Male	4	Karachi	Sindh	0	0	0	0.5	0	0	2.3.3	gyrA-S83F	prt-C249C
NG-31472_BL_58353_lib639022_10113_3	ERS24620317	2020	Female	18	Karachi	Sindh	0	0	0	0.5	0	0	2.3.3	gyrA-S83F	prt-C249C
NG-31472_BL_58872_lib638914_10113_3	ERS24620318	2019	FEMALE	15	Karachi	Sindh	0	0	0	0.5	0	0	2.3.3	gyrA-S83F	prt-C249C
NG-31472_BL_59059_lib638771_10119_2	ERS24620319	2021	Female	32	Lahore	Punjab	0	0	0	1	0	0	2.4.6	gyrA-S83F
NG-31472_BL_59417_lib638894_10113_2	ERS24620320	2020	Male	3	Karachi	Sindh	0	0	0	1	0	0	2.3	No_mutation
NG-31472_BL_5950_lib639035_10113_2	ERS24620321	2020	Female	7	Karachi	Sindh	0	0	0	0.5	0	0	2.4.5	gyrA-S83Y
NG-31472_BL_60099_lib638848_10113_2	ERS24620322	2021	Female	33	Karachi	Sindh	0	0	0	0.5	0	0	2.3.3	gyrA-S83F	prt-C249C
NG-31472_BL_60424_lib639024_10113_3	ERS24620323	2020	Male	1	Karachi	Sindh	0	0	0	1	0	0	2.4.6	gyrA-S83F	wzx-G329D
NG-31472_BL_61047_lib638929_10122_4	ERS24620324	2020	Male	12	Karachi	Sindh	0	0	0	0.5	0	0	2.4.6	gyrA-S83F	wzx-G329D
NG-31472_BL_61555_lib638923_10121_3	ERS24620325	2020	Female	8	Karachi	Sindh	0	0	0	0.5	0	0	2.4.6	gyrA-S83F	wzx-G329D
NG-31472_BL_61756_lib638835_10119_2	ERS24620326	2021	MALE	2	Karachi	Sindh	0	0	0	0.5	0	0	2.3.3	gyrA-S83F	prt-C249C
NG-31472_BL_62421_lib638820_10116_3	ERS24620327	2019	Male	8	Karachi	Sindh	0	0	0	0.5	0	0	2.4.5	gyrA-S83Y
NG-31472_BL_62470_lib638977_10122_3	ERS24620328	2019	Female	8	Karachi	Sindh	0	0	0	0.5	0	0	2.3.3	gyrA-S83F	prt-C249C
NG-31472_BL_62527_lib638802_10119_2	ERS24620329	2020	Male	25	Karachi	Sindh	0	0	0	0.5	0	0	2.4.5	gyrA-S83Y
NG-31472_BL_627_lib650058_10136_3	ERS24620330	2020	MALE	19	Karachi	Sindh	0	0	0	0.5	0	0	2.3	gyrA-S83Y
NG-31472_BL_62713_lib638830_10119_2	ERS24620331	2021	Male	13	Karachi	Sindh	0	0	0	0.5	0	0	2.3.3	gyrA-S83F	prt-C249C
NG-31472_BL_63522_lib639012_10113_2	ERS24620332	2020	Female	17	Karachi	Sindh	0.5	0	0	0.5	0	0	2.3.3	gyrA-S83F	prt-C249C
NG-31472_BL_6444_lib638989_10122_4	ERS24620333	2020	Male	10	Karachi	Sindh	0	0	0	1	0	0	2.3.3	gyrA-S83F	prt-C249C
NG-31472_BL_64849_lib639030_10113_3	ERS24620334	2020	Male	16	Karachi	Sindh	0	0	0	0.5	0	0	2.4.5	gyrA-S83Y
NG-31472_BL_65746_lib638946_8304_4	ERS24620335	2019	Male	51	Karachi	Sindh	0	0	0	0.5	0	0	2.4.6	gyrA-S83F
NG-31472_BL_6585_lib646099_10125_1	ERS24620336	2021	Female	4	Karachi	Sindh	0	0	0	0.5	0	0	2.4.6	gyrA-S83F	wzx-G329D
NG-31472_BL_66213_lib638970_10122_3	ERS24620337	2019	Male	18	Karachi	Sindh	0	0	0	0.5	0	0	2.4.4	gyrA-S83Y
NG-31472_BL_66290_lib639045_10116_2	ERS24620338	2020	Female	14	Karachi	Sindh	0	0	0	0.5	0	0	2.4.5	gyrA-S83Y
NG-31472_BL_66359_lib638952_10122_4	ERS24620339	2019	Female	8	Karachi	Sindh	0	0	0	0.5	0	0	2.4.4	gyrA-S83Y
NG-31472_BL_66582_lib638800_10119_2	ERS24620340	2020	Male	19	Karachi	Sindh	0	0	0	0.5	0	0	2.3.3	gyrA-S83F	prt-C249C
NG-31472_BL_66595_lib638920_10113_2	ERS24620341	2019	Male	1	Karachi	Sindh	0	0	0	0.5	0	0	2.4.6	gyrA-S83F	wzx-G329D
NG-31472_BL_66842_lib638788_10119_2	ERS24620342	2021	FEMALE	8	Karachi	Sindh	0	0	0	0.5	0	0	2.4.5	gyrA-S83Y
NG-31472_BL_67055_lib638880_10116_3	ERS24620343	2020	Female	12	Karachi	Sindh	0	0	0	0.5	0	0	2.3.3	gyrA-S83F	prt-C249C
NG-31472_BL_6737_lib639028_10113_3	ERS24620344	2020	Female	4	Karachi	Sindh	0	0	0	0.5	0	0	2.4.4	gyrA-S83Y
NG-31472_BL_68131_lib638767_10119_2	ERS24620345	2020	Female	23	Karachi	Sindh	0	0	0	0.5	0	0	2.3.3	gyrA-S83F	prt-C249C
NG-31472_BL_683112_lib639090_10116_2	ERS24620346	2021	Male	8	Lahore	Punjab	0	0	0	1	0	0	2.4.5	gyrA-S83F
NG-31472_BL_68573_lib638789_10119_2	ERS24620347	2021	MALE	12	Karachi	Sindh	0	0	0	0.5	0	0	2.4.5	gyrA-S83Y
NG-31472_BL_68578_lib638951_10122_4	ERS24620348	2018	Female	5	Karachi	Sindh	0	0	0	0.5	0	0	2.4	gyrA-S83F
NG-31472_BL_68781_lib638945_8304_4	ERS24620349	2018	Male	18	Karachi	Sindh	0	0	0	1	0	0	2.4.5	gyrA-S83Y
NG-31472_BL_68889_lib638888_10113_3	ERS24620350	2020	Male	13	Karachi	Sindh	0	0	0	0.5	0	0	2.4.5	gyrA-S83Y
NG-31472_BL_68990_lib638992_10122_3	ERS24620351	2020	FEMALE	11	Karachi	Sindh	0	0	0	0.5	0	0	2.3.3	gyrA-S83F	prt-C249C
NG-31472_BL_69768_lib639052_10116_2	ERS24620352	2020	Male	31	Karachi	Sindh	0	0	0	0.5	0	0	2.4.5	gyrA-S83Y
NG-31472_BL_70043_lib638901_10113_2	ERS24620353	2020	Female	5	Karachi	Sindh	0	0	0	1	0	0	2.3.3	gyrA-S83F	prt-C249C
NG-31472_BL_70101_lib639094_10116_2	ERS24620354	2021	Male	28	Rahim Yar Khan	Punjab	0	0	0	0.5	0	0	2.4.4	gyrA-S83Y
NG-31472_BL_70349_lib639058_10116_2	ERS24620355	2020	Female	26	Karachi	Sindh	0	0	0	0.5	0	0	2.4.5	gyrA-S83Y
NG-31472_BL_71010_lib638780_10119_2	ERS24620356	2021	Female	30	Lahore	Punjab	0	0	0	0.5	0	0	2.4.4	gyrA-S83Y	acrB-R717Q
NG-31472_BL_71722_lib638925_8304_4	ERS24620357	2020	Male	8	Karachi	Sindh	0	0	0	1	0	0	2.3.3	gyrA-S83F	prt-C249C
NG-31472_BL_72295_lib638919_10113_2	ERS24620358	2020	Female	20	Karachi	Sindh	0	0	0	0.5	0	0	2.3.3	gyrA-S83F	prt-C249C
NG-31472_BL_72400_lib638913_10113_3	ERS24620359	2020	Male	34	Karachi	Sindh	0	0	0	0.5	0	0	2.4.4	gyrA-S83Y
NG-31472_BL_72521_lib639064_10116_3	ERS24620360	2020	Male	4	Karachi	Sindh	0	0	0	0.5	0	0	2.3	gyrA-D87Y
NG-31472_BL_72757_lib638881_10116_3	ERS24620361	2020	Male	31	Karachi	Sindh	0	0	0	0.5	0	0	2.3.3	gyrA-S83F	prt-C249C
NG-31472_BL_73047_lib638932_10125_1	ERS24620362	2019	Male	10	Karachi	Sindh	0	0	0	1	0	0	2.4.5	gyrA-S83Y
NG-31472_BL_73204_lib638895_10113_2	ERS24620363	2020	Male	2	Karachi	Sindh	0	0	0	0.5	0	0	2.4.5	gyrA-S83Y
NG-31472_BL_73296_lib638794_10119_2	ERS24620364	2020	MALE	1	Lahore	Punjab	0	0	0	0.5	0	0	2.3.3	gyrA-S83F	prt-C249C
NG-31472_BL_7349_lib639039_10113_2	ERS24620365	2021	Female	65	Karachi	Sindh	0	0	0	1	0	0	2.4.6	gyrA-S83F
NG-31472_BL_73493_lib639068_10116_2	ERS24620366	2020	Male	1	Karachi	Sindh	0	0	0	0.5	0	0	2.4.5	gyrA-S83Y
NG-31472_BL_73537_lib638867_10113_2	ERS24620367	2020	Female	11	Karachi	Sindh	0	0	0	0.5	0	0	2.3.3	gyrA-S83F	prt-C249C
NG-31472_BL_74289_lib638926_10121_3	ERS24620368	2019	Male	13	Karachi	Sindh	0	0	0	0.5	0	0	2.3.3	gyrA-S83F	prt-C249C
NG-31472_BL_74643_lib638995_10122_4	ERS24620369	2019	Male	35	Karachi	Sindh	0	0	0	0.5	0	0	2.3.3	gyrA-S83F	prt-C249C
NG-31472_BL_7515_lib638857_10113_2	ERS24620370	2020	Female	12	Karachi	Sindh	0	0	0	0.5	0	0	2.3.3	gyrA-S83F	prt-C249C
NG-31472_BL_76160_lib638931_10122_4	ERS24620371	2020	Male	30	Karachi	Sindh	0	0	0	1	0	0	2.4.4	gyrA-S83Y
NG-31472_BL_78027_lib638988_8304_4	ERS24620372	2019	Male	9	Karachi	Sindh	0	0	0	0.5	0	0	2.3.3	gyrA-S83F	prt-C249C	wzx-G329D
NG-31472_BL_78074_lib638764_10119_2	ERS24620373	2022	Male	23	Lahore	Punjab	0	0	0	0.5	0	0	2.4.6	gyrA-S83F
NG-31472_BL_800_lib646098_10125_2	ERS24620374	2022	Female	28	Lahore	Punjab	1	0	0	0.5	0	0	2.3	gyrA-S83Y
NG-31472_BL_80191_lib638851_10113_2	ERS24620375	2021	MALE	4	Karachi	Sindh	0	0	0	0.5	0	0	2.4.5	gyrA-S83Y
NG-31472_BL_80347_lib638793_10119_2	ERS24620376	2020	MALE	55	Hyderabad	Sindh	0	0	0	0.5	0	0	2.3.3	gyrA-S83F	prt-C249C
NG-31472_BL_8045_lib638996_8304_4	ERS24620377	2019	Male	18	Hub Chowki	Balochistan	0	0	0	0.5	0	0	2.4	gyrA-S83F
NG-31472_BL_80700_lib638963_10122_4	ERS24620378	2020	Male	18	Karachi	Sindh	0	0	0	0.5	0	0	2.3.3	gyrA-S83F	prt-C249C
NG-31472_BL_80708_lib638958_10125_1	ERS24620379	2019	Male	3	Karachi	Sindh	0	0	0	1	0	0	2.4.5	gyrA-S83Y
NG-31472_BL_81134_lib639096_10116_2	ERS24620380	2020	Male	13	Karachi	Sindh	0	0	0	0.5	0	0	2.3.3	gyrA-S83F	prt-C249C
NG-31472_BL_81265_lib639083_10116_2	ERS24620381	2019	Male	8	Karachi	Sindh	0	0	0	0.5	0	0	2.4.5	gyrA-S83Y
NG-31472_BL_81316_lib638984_10122_3	ERS24620382	2019	Female	26	Karachi	Sindh	0	0	0	0.5	0	0	2.3.3	gyrA-S83F	prt-C249C
NG-31472_BL_81394_lib638766_10122_3	ERS24620383	2020	Female	27	Lahore	Punjab	0	0	0	0.5	0	0	2.4.5	gyrA-S83Y
NG-31472_BL_81622_lib638968_10122_4	ERS24620384	2020	Female	5	Panjgur	Balochistan	0	0	0	1	0	0	2.4.5	gyrA-S83Y
NG-31472_BL_81703_lib638847_10113_2	ERS24620385	2020	Female	32	Karachi	Sindh	0	0	0	0.5	0	0	2.4.5	gyrA-S83Y
NG-31472_BL_82587_lib638874_10113_2	ERS24620386	2020	Female	15	Karachi	Sindh	0	0	0	0.5	0	0	2.4	gyrA-D87N
NG-31472_BL_83071_lib638937_10125_1	ERS24620387	2020	Female	26	Karachi	Sindh	0	0	0	0.5	0	0	2.3.3	gyrA-S83F	prt-C249C
NG-31472_BL_8323_lib639021_10113_3	ERS24620388	2020	Male	2	Karachi	Sindh	0	0	0	0.5	0	0	2.4.4	gyrA-S83Y
NG-31472_BL_84242_lib638795_10119_2	ERS24620389	2020	MALE	1	Hyderabad	Sindh	0	0	0	0.5	0	0	2.4.5	gyrA-S83Y
NG-31472_BL_85405_lib638768_10121_4	ERS24620390	2020	Female	6	Karachi	Sindh	0	0	0	0.5	0	0	2.3.3	gyrA-S83F	prt-C249C
NG-31472_BL_8542_lib639049_10116_2	ERS24620391	2020	Male	42	Karachi	Sindh	0	0	0	0.5	0	0	2.3.3	gyrA-S83F	prt-C249C
NG-31472_BL_85733_lib638782_10119_2	ERS24620392	2021	Male	4	Hyderabad	Sindh	0	0	0	0.5	0	0	2.4.5	gyrA-S83Y
NG-31472_BL_86055_lib638957_10125_1	ERS24620393	2020	Male	19	Karachi	Sindh	0	0	0	0.5	0	0	2.3.3	gyrA-S83F	prt-C249C
NG-31472_BL_8627_lib638783_10121_4	ERS24620394	2022	MALE	41	Moro	Sindh	0	0	0	0.5	0	0	2.3.3	gyrA-S83F	prt-C249C
NG-31472_BL_86533_lib638837_10121_4	ERS24620395	2020	Male	11	Karachi	Sindh	0	0	0	0.5	0	0	2.4.6	gyrA-S83F
NG-31472_BL_86535_lib638944_8304_3	ERS24620396	2020	MALE	8	Karachi	Sindh	0	0	0	0.5	0	0	2.4.5	gyrA-S83Y
NG-31472_BL_8674_lib638870_10113_2	ERS24620397	2020	Male	5	Karachi	Sindh	0	0	0	0.5	0	0	2.3.3	gyrA-S83F	prt-C249C
NG-31472_BL_87095_lib638882_10116_3	ERS24620398	2020	Male	10	Karachi	Sindh	0	0	0	0.5	0	0	2.3.3	gyrA-S83F	prt-C249C
NG-31472_BL_87237_lib638975_10122_3	ERS24620399	2020	Female	8	Karachi	Sindh	0	0	0	0.5	0	0	2.4.4	gyrA-S83Y
NG-31472_BL_87252_lib638982_10122_3	ERS24620400	2020	Male	6	Karachi	Sindh	0	0	0	0.5	0	0	2.4.6	gyrA-S83F	wzx-G329D
NG-31472_BL_87299_lib639097_10116_2	ERS24620401	2020	Male	7	Lahore	Punjab	0	0	0	0.5	0	0	2.4.4	gyrA-S83Y
NG-31472_BL_87354_lib638986_10122_3	ERS24620402	2020	Female	39	Karachi	Sindh	0	0	0	0.5	0	0	2.3.3	gyrA-S83F	prt-C249C
NG-31472_BL_88715_lib638993_10122_4	ERS24620403	2020	Male	23	Karachi	Sindh	0	0	0	0.5	0	0	2.4.5	gyrA-S83Y
NG-31472_BL_8888_lib639059_10116_2	ERS24620404	2021	MALE	3	Karachi	Sindh	0	0	0	0.5	0	0	2.3.3	gyrA-S83F	prt-C249C
NG-31472_BL_89102_lib639000_10122_3	ERS24620405	2020	Male	20	Karachi	Sindh	0	0	0	0.5	0	0	2.3.3	gyrA-S83F	prt-C249C
NG-31472_BL_90038_lib638829_10119_2	ERS24620406	2020	Male	13	Karachi	Sindh	0	0	0	0.5	0	0	2.4.5	gyrA-S83Y
NG-31472_BL_9015_lib639066_10116_2	ERS24620407	2020	Male	11	Karachi	Sindh	0	0	0	0.5	0	0	2.4.6	gyrA-S83F	wzx-G329D
NG-31472_BL_9126_lib638784_10119_2	ERS24620408	2022	FEMALE	50	Hyderabad	Sindh	0	0	0	0.5	0	0	2.3.3	gyrA-S83F	prt-C249C
NG-31472_BL_91526_lib639003_10113_2	ERS24620409	2019	Female	2	Karachi	Sindh	0	0	0	1	0	0	2.3.3	gyrA-S83F	prt-C249C
NG-31472_BL_92236_lib639008_10113_3	ERS24620410	2019	Male	5	Karachi	Sindh	0	0	0	1	0	0	2.3.3	gyrA-S83F	prt-C249C
NG-31472_BL_93259_lib639013_10113_2	ERS24620411	2020	Female	16	Karachi	Sindh	0	0	0	0.5	0	0	2.4.5	gyrA-S83Y
NG-31472_BL_9413_lib639061_10116_2	ERS24620412	2020	Male	18	Karachi	Sindh	0	0	0	0.5	0	0	2.3.3	gyrA-S83F	prt-C249C
NG-31472_BL_9427_lib639046_10116_2	ERS24620413	2021	Male	11	Karachi	Sindh	0	0	0	0.5	0	0	2.3.3	gyrA-S83F	prt-C249C
NG-31472_BL_943_lib638953_10122_4	ERS24620414	2020	Male	1	Karachi	Sindh	0	0	0	0.5	0	0	2.4.5	gyrA-S83Y
NG-31472_BL_95709_lib639048_10116_2	ERS24620415	2019	Male	19	Karachi	Sindh	0	0	0	0.5	0	0	2.3.3	gyrA-S83F	prt-C249C
NG-31472_BL_99594_lib639027_10113_3	ERS24620416	2019	Male	4	Karachi	Sindh	0	0	0	0.5	0	0	2.4.6	gyrA-S83F	wzx-G329D

## Sheet: TableS2
Table S2. List of Global S. Paratyphi A collection
seqID	Country	year	Paratype
20087_8#12	Nepal	2015	2.4.3
20087_8#20	Nepal	2014	2.4.1
20087_8#48	Nepal	2011	2.4.3
20087_8#52	Nepal	2011	2.4.3
20087_8#53	Nepal	2012	2.4.1
20087_8#61	Nepal	2010	2.4.1
20087_8#62	Nepal	2010	2.4.3
20087_8#65	Nepal	2010	2.4.3
20087_8#66	Nepal	2010	2.4.3
20087_8#67	Nepal	2010	2.4.3
20087_8#71	Nepal	2009	2.4.1
20087_8#74	Nepal	2009	2.4.1
20087_8#75	Nepal	2009	2.4.1
20087_8#76	Nepal	2009	2.4.3
20621_8#22	Nepal	2010	2.4.3
20621_8#65	Nepal	2013	2.3.3
20621_8#79	Nepal	2009	2.4.1
20621_8#80	Nepal	2009	2.4.3
20621_8#81	Nepal	2009	2.4.3
20621_8#82	Nepal	2009	2.4.3
20621_8#83	Nepal	2009	2.4.1
20621_8#84	Nepal	2009	2.4.1
20621_8#85	Nepal	2009	2.4.1
20621_8#86	Nepal	2009	2.4.1
20621_8#87	Nepal	2009	2.4.1
20621_8#88	Nepal	2010	2.4.3
20621_8#89	Nepal	2010	2.4.3
20621_8#90	Nepal	2010	2.4.3
20621_8#91	Nepal	2010	2.4.1
20949_8#1	Nepal	2010	2.4.3
20949_8#10	Nepal	2011	2.4.1
20949_8#11	Nepal	2011	2.4.1
20949_8#12	Nepal	2011	2.4.3
20949_8#13	Nepal	2011	2.4.3
20949_8#14	Nepal	2011	2.4.3
20949_8#15	Nepal	2011	2.4.3
20949_8#16	Nepal	2011	2.4.3
20949_8#17	Nepal	2011	2.4.3
20949_8#19	Nepal	2011	2.4.3
20949_8#2	Nepal	2011	2.4.3
20949_8#21	Nepal	2012	2.4.3
20949_8#22	Nepal	2012	2.4.3
20949_8#23	Nepal	2012	2.4.3
20949_8#24	Nepal	2012	2.4.3
20949_8#25	Nepal	2012	2.4.3
20949_8#26	Nepal	2012	2.4.3
20949_8#27	Nepal	2012	2.4.1
20949_8#28	Nepal	2012	2.4.1
20949_8#29	Nepal	2012	2.4.1
20949_8#30	Nepal	2013	2.4.3
20949_8#33	Nepal	2013	2.4.3
20949_8#35	Nepal	2013	2.4.3
20949_8#36	Nepal	2014	2.4.3
20949_8#37	Nepal	2014	2.4.3
20949_8#38	Nepal	2014	2.4.3
20949_8#39	Nepal	2015	2.4.1
20949_8#4	Nepal	2010	2.4.1
20949_8#5	Nepal	2010	2.4.1
20949_8#6	Nepal	2010	2.4.3
20949_8#7	Nepal	2010	2.4.2
20949_8#9	Nepal	2011	2.4.2
22027_3#49	Nepal	2016	2.4.3
22027_3#63	Nepal	2016	2.4.3
22027_3#64	Nepal	2016	2.4.3
22027_3#65	Nepal	2016	2.4.3
22027_3#66	Nepal	2016	2.4.8
3600_1#12	India	2004	2.4.1
3600_1#8	Karachi.Pakistan	2002	2.3
3600_2#10	India	2005	2.4
3600_2#5	India	2007	2.4.3
3600_2#8	India	2007	2.4.6
3600_2#9	India	2005	2.4.2
3600_3#10	Karachi.Pakistan	2004	2.3.3
3600_3#12	India	2004	2.4.1
3600_3#3	India	2004	2.3
3600_3#6	India	2005	2.4.1
3600_3#7	India	2005	2.4.1
5192_1#10	South_America	2005	2
5192_1#11	Brazil	2005	1
5192_1#4	Malawi	2005	2.4.1
5192_1#5	Ghana	2007	2.3
5431_5#11	Turkey	1952	1
5587_7#1	Morocco	1957	1
7748_5#49	Mali	2002	2.3
7748_5#50	Indonesia	2001	2.4
7748_5#51	India	1997	2.4
7748_5#52	Indonesia	1999	2.4
7748_5#53	India	2006	2.4.1
7748_5#54	Nepal	2005	2.3.4
7748_5#55	India	2004	2.4.6
7748_5#56	Pakistan	2005	2.3
7748_5#57	Thailand	1999	2.3
7748_5#58	Pakistan	1997	2.3.3
7748_5#59	Cambodia	2000	2.3.1
7748_5#60	Iran	1949	2.4
7748_5#62	Senegal	2004	2.3
7748_5#63	Chad	2000	2.3
7748_5#64	Turkey	1999	2.3
7748_5#65	Pakistan	1998	2.3
7748_5#66	India	2001	2.4.2
7748_5#67	Cambodia	2005	2.3
7748_5#68	Pakistan	2001	2.3
7748_5#69	Indonesia	2004	2.3.4
7748_5#70	Sri_Lanka	1999	2.3
7748_5#71	Morocco	1998	2.2
7748_5#72	India	2005	2.4.2
7748_5#73	Vietnam	2005	2.3
7748_5#74	India	2004	2.4.5
7748_5#75	Cambodia	2002	2.3.1
7748_5#76	Guinea	2000	2.3
7748_5#77	Cambodia	1999	2.3.1
7748_5#78	Senegal	2001	2.3
7748_5#79	India	2005	2.4.8
7748_5#80	Peru	2001	2
7748_5#81	Nepal	2001	1.2.2
7748_5#82	Nepal	2000	2.4.1
7748_5#83	Nepal	1999	2.3.3
7748_5#84	Turkey	2004	2.3
7748_5#85	Mali	2006	2.3
7748_5#86	Morocco	2000	2.2
7748_5#87	India	1999	2.4.1
7748_5#88	Pakistan	1997	2.3
7748_5#89	Guinea	2002	2.3
7748_5#91	India	2006	2.4.2
7748_5#92	India	2000	2.3.3
7748_5#93	China	2001	2.3.3
7748_5#94	India	1997	2.3
7748_5#95	Nepal	2004	2.4.1
7748_5#96	Guinea	2002	2.3
7748_8#1	Albania	1917	1
7748_8#10	France	1949	2.4
7748_8#11	Algeria	1949	2.3
7748_8#12	France	1949	2.2
7748_8#16	Turkey	1952	1
7748_8#17	Tunisia	1954	2.4
7748_8#2	Israel	1925	2.2
7748_8#21	Cambodia	1958	2.4
7748_8#22	Brazil	1960	1
7748_8#23	Senegal	1952	2.4
7748_8#3	Vietnam	1946	2.4
7748_8#30	India	2006	2.3.4
7748_8#34	Morocco	1966	2.2
7748_8#36	Mali	1977	2.4
7748_8#38	Cambodia	2006	2.3
7748_8#39	Brazil	1980	2
7748_8#40	India	2006	2.4.8
7748_8#41	Senegal	2006	2.3
7748_8#43	India	1954	2.2
7748_8#44	Egypt	1954	2.2
7748_8#46	Vietnam	1963	2.3
7748_8#47	Pakistan	2003	2.3
7748_8#48	Burma	2003	2.4.6
7748_8#5	HongKong	1971	0.1
7748_8#6	France	1945	2.2
7748_8#7	France	1949	2.4
7748_8#8	Denmark	1928	2.2
7748_8#9	Algeria	1949	2.4
ERR1197521	Cambodia	2000	2.3.1
ERR1197522	Vietnam_Cambodia	2002	2.4
ERR1197523	Cambodia	2003	2.4
ERR1197524	Vietnam_Cambodia	2004	2.3.1
ERR1197525	Cambodia	2005	2.3.1
ERR1197527	Senegal	2013	2.3
ERR1197528	Pakistan	2013	2.3.3
ERR1197529	Cambodia	2013	2.3.1
ERR1197530	Thailand	2013	2.3.1
ERR1197639	Nepal	2013	2.3.1
ERR1197640	Cambodia	2013	2.3.1
ERR1197641	Senegal	2013	2.3
ERR1197642	Cambodia	2013	2.3.1
ERR1197643	Myanmar	2013	2.3.2
ERR1197644	Cambodia	2013	2.3.1
ERR1197645	Cambodia	2013	2.3.1
ERR1197646	Vietnam	2013	2.3.1
ERR1197647	Cambodia	2013	2.3.1
ERR1197648	Cambodia	2013	2.3.1
ERR1197649	Vietnam_Cambodia	2013	2.3.1
ERR1197650	Cambodia	2013	2.3.1
ERR1197651	Cambodia	2013	2.3.1
ERR1197652	Cambodia	2013	2.3.1
ERR1197653	Cambodia	2013	2.3.1
ERR1197654	Thailand_Cambodia	2014	2.3.1
ERR1197655	Laos_Thailand_Cambodia	2014	2.3.1
ERR1197656	Cambodia	2014	2.4
ERR1197657	Cambodia	2014	2.3.1
ERR1197658	Nepal	2014	2.3.3
ERR1197660	France	2014	2.3.1
ERR1197661	Laos_Thailand_Cambodia	2014	2.3.1
ERR1197662	Thailand_Cambodia_Malaysia	2014	2.3.1
ERR1197663	Senegal	2014	2.3.3
ERR1197664	Cambodia	1999	2.3
ERR1197665	Cambodia	2008	2.4.1
ERR1197666	Cambodia	2010	2.4.1
ERR1197667	Cambodia	2011	2.3.1
ERR1197668	Cambodia	2012	2.3.1
ERR1197669	Cambodia	2012	2.3.1
ERR1197670	Cambodia	2012	2.3.1
ERR1197671	Cambodia	2012	2.3.1
ERR1197672	Cambodia	2012	2.3.1
ERR1197673	Cambodia	2012	2.3.1
ERR1197674	Cambodia	2012	2.3.1
ERR1197675	Cambodia	2012	2.3.1
ERR1197676	Cambodia	2012	2.3.1
ERR1197677	Cambodia	2013	2.3.1
ERR1197678	Cambodia	2013	2.3
ERR1197679	Cambodia	2013	2.3.1
ERR1197680	Cambodia	2013	2.3.1
ERR1197681	Cambodia	2013	2.3.1
ERR1197682	Cambodia	2013	2.3.1
ERR1197683	Cambodia	2013	2.3.1
ERR1197684	Cambodia	2013	2.3.1
ERR1197685	Cambodia	2013	2.3.1
ERR1197686	Cambodia	2013	2.3.1
ERR1197687	Cambodia	2013	2.3.1
ERR1197688	Cambodia	2013	2.3.1
ERR1197689	Cambodia	2013	2.3.1
ERR1197690	Cambodia	2013	2.3.1
ERR1197691	Cambodia	2013	2.3.1
ERR1197692	Cambodia	2013	2.3.1
ERR1197693	Cambodia	2013	2.3.1
ERR1197694	Cambodia	2013	2.3.1
ERR912269	China	2009	2.3.3
ERR912270	China	2009	2.3.3
ERR912271	China	2010	2.3.3
ERR912272	China	2010	2.3.3
ERR912598	China	2010	2.3.3
ERR912599	China	2010	2.3.3
ERR912602	China	2011	2.3.3
ERR912603	China	2011	2.3.3
ERR912605	China	2010	2.3.3
ERR912606	China	2011	2.3.3
ERR912607	China	2011	2.3.3
ERR912608	China	2010	2.3.3
ERR912609	China	2010	2.3.3
ERX3499015_ERR3477456	Bangladesh	2014	2.3.3
ERX3910233_ERR3900180	India	2017	2.3.3
ERX3910240_ERR3900187	India	2017	2.3.3
ERX3910251_ERR3900198	India	2017	2.3.2
ERX3910252_ERR3900199	India	2017	2.4.7
ERX3910253_ERR3900200	India	2017	2.3.4
ERX3910254_ERR3900201	India	2017	2.4.2
ERX3910255_ERR3900202	India	2017	2.4.8
ERX3910256_ERR3900203	India	2017	2.3.4
ERX3910257_ERR3900204	India	2017	2.3.2
ERX3910258_ERR3900205	India	2016	2.4.7
ERX3910259_ERR3900206	India	2017	2.4.7
ERX3910260_ERR3900207	India	2017	2.3.4
ERX3910261_ERR3900208	India	2017	2.4.7
ERX3910262_ERR3900209	India	2017	2.3.4
ERX9828541_ERR10293809	India	2018	2.3.2
ERX9828542_ERR10293810	India	2019	2.3.4
ERX9828543_ERR10293811	India	2019	2.3.4
ERX9828544_ERR10293812	India	2019	2.4.2
ERX9828545_ERR10293813	India	2019	2.3.4
ERX9828546_ERR10293814	India	2019	2.4.2
ERX9828547_ERR10293815	India	2019	2.3.4
ERX9828548_ERR10293816	India	2019	2.3.4
ERX9828549_ERR10293817	India	2019	2.4.5
ERX9828550_ERR10293818	India	2019	2.4.2
ERX9828551_ERR10293819	India	2019	2.3.4
ERX9828552_ERR10293820	India	2019	2.3.4
ERX9828553_ERR10293821	India	2018	2.3.3
ERX9828554_ERR10293822	India	2018	2.3.3
ERX9828555_ERR10293823	India	2018	2.3.3
ERX9828556_ERR10293824	India	2018	2.3.3
ERX9828557_ERR10293825	India	2018	2.3.3
ERX9828558_ERR10293826	India	2018	2.3.3
ERX9828559_ERR10293827	India	2018	2.3.3
ERX9828560_ERR10293828	India	2018	2.3.3
ERX9828561_ERR10293829	India	2018	2.4.2
ERX9828562_ERR10293830	India	2018	2.4.2
ERX9828563_ERR10293831	India	2018	2.3.4
ERX9828564_ERR10293832	India	2019	2.4.2
ERX9828565_ERR10293833	India	2019	2.4.2
ERX9828566_ERR10293834	India	2019	2.4.1
ERX9828567_ERR10293835	India	2019	2.4.2
ERX9828568_ERR10293836	India	2019	2.3.4
ERX9828569_ERR10293837	India	2019	2.3.4
ERX9828570_ERR10293838	India	2019	2.3.3
ERX9828571_ERR10293839	India	2019	2.3.3
ERX9828572_ERR10293840	India	2019	2.3.3
ERX9828573_ERR10293841	India	2019	2.3.4
ERX9828574_ERR10293842	India	2019	2.3.3
ERX9828575_ERR10293843	India	2019	2.3.3
ERX9828576_ERR10293844	India	2019	2.3.3
ERX9828577_ERR10293845	India	2019	2.3.3
ERX9828578_ERR10293846	India	2019	2.3.3
ERX9828579_ERR10293847	India	2019	2.3.3
ERX9828580_ERR10293848	India	2019	2.4.2
ERX9828581_ERR10293849	India	2018	2.4.2
ERX9828582_ERR10293850	India	2019	2.3.3
ERX9828583_ERR10293851	India	2019	2.4.2
ERX9828584_ERR10293852	India	2020	2.3.2
ERX9828585_ERR10293853	India	2020	2.3.2
ERX9828586_ERR10293854	India	2020	2.3.3
ERX9828587_ERR10293855	India	2020	2.4.3
ERX9828588_ERR10293856	India	2020	2.4.2
ERX9828589_ERR10293857	India	2019	2.4.2
ERX9828590_ERR10293858	India	2019	2.3.3
ERX9828591_ERR10293859	India	2019	2.3.2
ERX9828592_ERR10293860	India	2020	2.4.5
ERX9828593_ERR10293861	India	2020	2.3.4
ERX9828594_ERR10293862	India	2018	2.3.4
SRR10062936	Pakistan	2019	2.3.3
SRR10062985	Pakistan	2019	2.4
SRR10068143	Pakistan	2019	2.4.5
SRR10081771	Pakistan	2019	2.4.5
SRR10096415	Pakistan	2019	2.4.6
SRR10096417	Pakistan	2019	2.4
SRR10096430	Pakistan	2019	2.3.3
SRR10120252	India	2019	2.4.5
SRR10139546	Pakistan	2019	2.3.3
SRR10228802	Pakistan	2019	2.3.3
SRR10228805	Pakistan	2019	2.3
SRR10228820	Nigeria	2019	2.3
SRR10228845	Bangladesh	2019	2.3.3
SRR10228854	Canada	2019	2.4.5
SRR10228886	India	2019	2.3.3
SRR10228906	Pakistan	2019	2.3.3
SRR10229742	Pakistan	2019	2.4.5
SRR10229789	Pakistan	2019	2.4.5
SRR10232178	India	2019	2.3.3
SRR10232180	Pakistan	2019	2.3
SRR10232190	Pakistan	2019	2.4.5
SRR10235778	Pakistan	2019	2.4
SRR10235810	Pakistan	2019	2.3.3
SRR10235815	Pakistan	2019	2.3.3
SRR10236674	Bangladesh	2019	2.4.4
SRR10236680	Pakistan	2019	2.3.3
SRR10236701	Bangladesh	2019	2.4.4
SRR10236711	Bangladesh	2019	2.3.3
SRR10247521	Pakistan	2019	2.4.4
SRR10269741	Pakistan	2019	2.4
SRR10269744	Pakistan	2019	2.4.6
SRR10269753	Pakistan	2019	2.4.6
SRR10270602	India	2019	2.4.8
SRR10270604	India	2019	2.4.8
SRR10270614	Pakistan	2019	2.3
SRR10270637	Pakistan	2019	2.4.5
SRR10270645	Pakistan	2019	2.3
SRR10270648	India	2019	2.3.4
SRR10271444	Unknown	2019	2.4.4
SRR10271446	Pakistan	2019	2.4.5
SRR10271447	Pakistan	2019	2.4.6
SRR10271448	India	2019	2.4.2
SRR10271449	Pakistan	2019	2.3.3
SRR10312359	Nepal	2019	2.4.2
SRR10312375	Bangladesh	2019	2.4.4
SRR10312387	Pakistan	2019	2.4
SRR10312396	Pakistan	2019	2.4
SRR10313677	Pakistan	2019	2.4.5
SRR10313731	India	2019	2.3.4
SRR10313745	India	2019	2.4.2
SRR10349443	Pakistan	2019	2.3.3
SRR10349452	Pakistan	2019	2.3.3
SRR10350895	Pakistan	2019	2.4.5
SRR10352178	Pakistan	2019	2.3.3
SRR10381342	Pakistan	2019	2.4.4
SRR10386710	Bangladesh	2019	1.2.2
SRR10386720	Pakistan	2019	2.3.3
SRR10386803	Pakistan	2019	2.3.3
SRR10397595	Pakistan	2019	2.3
SRR10397596	Pakistan	2019	2.4.6
SRR10404547	Vietnam	2019	2.3.1
SRR10420508	Pakistan	2019	2.3.3
SRR10420511	India	2019	2.3.4
SRR10420519	Pakistan	2019	2.3
SRR10420548	India	2019	2.4.2
SRR10420555	Pakistan	2019	2.3
SRR10425134	Pakistan	2019	2.4.4
SRR10467011	India	2019	2.3.4
SRR10506526	Pakistan	2019	2.3
SRR10513398	India	2019	2.4.2
SRR10513422	India	2019	2.4.2
SRR10561156	Pakistan	2019	2.4.6
SRR10561170	Bangladesh	2019	2.3.3
SRR10593975	Pakistan	2019	2.3
SRR10593980	Bangladesh	2019	2.3.3
SRR10593984	Pakistan	2019	2.3.3
SRR10689493	India	2019	2.4.1
SRR10694677	India	2019	2.4.8
SRR10806438	India	2019	2.3.2
SRR10806441	Pakistan	2019	2.4.4
SRR5193583	India	2016	2.4.3
SRR5193655	India	2016	2.3.2
SRR5193921	India	2016	2.4.6
SRR5194329	Myanmar	2016	2.3.2
SRR5215719	India	2016	2.3.4
SRR5583130	American Samoa	2017	2.3.2
SRR5583173	India	2017	2.3.3
SRR5583197	India	2017	2.3.2
SRR5583237	India, Nepal	2017	2.3.2
SRR5583437	India	2017	2.4.2
SRR5583838	India	2017	2.3.3
SRR5583858	India	2017	2.4.2
SRR5583875	India	2017	2.4.2
SRR5583946	Pakistan	2017	2.4.5
SRR5584603	India	2017	2.4.6
SRR5585378	India	2017	2.4.2
SRR5585380	India	2017	2.3.3
SRR5631342	India	2017	2.4.2
SRR5631560	India	2017	2.4.6
SRR5631599	India	2017	2.4.2
SRR5631652	India	2017	2.4.6
SRR5631918	Philippines	2017	2.4
SRR5632195	Pakistan	2017	2.3.3
SRR5632776	India, Indonesia, Philippines, Sri Lanka, Vietnam	2017	2.3.2
SRR5633121	Unknown	2017	2.3.3
SRR5633171	Unknown	2017	2.4.5
SRR5633241	India	2017	2.3.2
SRR5887650	India	2016	2.4.2
SRR5949961	Pakistan	2017	2.3.3
SRR5949964	India	2017	2.4.3
SRR5949965	India	2016	2.3.2
SRR5949968	India	2017	2.4.2
SRR5949969	Bangladesh	2016	2.4.4
SRR5949982	Pakistan	2016	2.4.4
SRR5957748	Cambodia, India, Nepal, Thailand	2016	2.3.2
SRR5957750	Pakistan	2016	2.3.3
SRR5957756	India	2017	2.3.4
SRR5957757	India	2016	2.4.2
SRR5957766	Pakistan	2017	2.3.3
SRR5974880	India	2016	2.3.3
SRR5974885	India	2016	2.4.2
SRR5974887	Pakistan	2017	2.3.3
SRR5974889	India	2016	2.4.2
SRR5974892	India	2016	2.4.2
SRR5974893	India	2016	2.4.2
SRR5974895	India	2016	2.3.3
SRR5974896	India	2016	1.2.2
SRR5974899	India, Nepal	2016	2.3.3
SRR5974900	Unknown	2016	2.4.4
SRR5974905	India	2016	2.4.2
SRR5974910	England	2016	2.4.4
SRR5974911	India	2017	2.4.2
SRR5982991	Cambodia, India, Nepal, Thailand	2016	2.3.2
SRR5982994	India	2017	2.4.2
SRR5983003	Pakistan	2016	2.3.3
SRR5983005	India	2017	2.4.2
SRR5983007	India	2016	2.3.3
SRR5983008	India	2016	2.3.2
SRR5983011	India	2016	2.3.4
SRR5985807	Bangladesh	2016	1.2.2
SRR5985808	India	2016	2.3.2
SRR5985811	Indonesia	2016	2.4
SRR5985813	Pakistan	2016	2.3.3
SRR5985814	India	2016	2.4.2
SRR5985815	India	2016	2.4.6
SRR5985817	India	2016	2.3.2
SRR5985822	Pakistan	2016	2.4
SRR5985833	India	2016	2.3.3
SRR5985837	India	2016	2.4.6
SRR5985838	India	2016	2.4.7
SRR5985839	Unknown	2016	2.4.7
SRR5985841	Ghana	2016	2.3
SRR5985843	India	2016	2.4.3
SRR5985854	Pakistan	2016	2.4.5
SRR5985855	Pakistan	2016	2.3.3
SRR5989244	Myanmar	2016	2.3.2
SRR5989245	Ghana	2016	2.3
SRR5989246	Ghana	2016	2.3
SRR5989247	Pakistan	2016	2.3.3
SRR5989291	India	2016	2.4.2
SRR5989301	Unknown	2016	2.3.3
SRR5989304	Pakistan	2016	2.4.5
SRR5989309	India	2016	2.4.3
SRR5989321	Unknown	2016	2.4.2
SRR5989998	Myanmar	2016	2.3.2
SRR5990019	Unknown	2016	2.3.3
SRR5990021	India	2016	2.3.3
SRR5990023	Pakistan	2016	2.3.3
SRR5990027	India	2016	2.3.3
SRR5990034	India	2016	2.3.3
SRR5990041	India	2016	2.3.2
SRR5990043	India	2016	2.4.2
SRR5990046	Pakistan	2016	2.3.3
SRR5990057	India	2016	2.3.3
SRR5990295	India	2016	2.3.2
SRR7090660	India	2016	2.3.3
SRR7090708	India	2016	2.4.2
SRR7122563	Bangladesh	2018	2.3.3
SRR7159888	Bangladesh	2017	2.4.4
SRR7163830	India	2016	2.4.2
SRR7172560	India	2018	2.3.3
SRR7184410	India, Nepal	2017	2.4.2
SRR7184571	Bangladesh	2018	2.4.4
SRR7187100	India	2016	2.3.3
SRR7187225	Myanmar	2016	2.3.2
SRR7187904	Pakistan	2018	2.4.4
SRR7192255	India	2017	2.4.2
SRR7192257	India	2017	2.4.2
SRR7204558	Pakistan	2018	2.3.3
SRR7204561	India	2018	2.4.1
SRR7209518	Pakistan	2017	2.3.3
SRR7209530	India	2016	2.4.2
SRR7209577	India	2018	2.3.2
SRR7215968	Bangladesh	2016	2.4.4
SRR7223197	India	2018	2.3.2
SRR7230730	India	2016	2.4.2
SRR7236728	Indonesia	2017	2.4
SRR7237478	Pakistan	2017	2.4.5
SRR7249836	India	2016	2.3.3
SRR7249841	India	2017	2.3
SRR7251110	India	2016	2.4.6
SRR7251121	India	2018	2.3.3
SRR7251556	Indonesia	2016	2.4
SRR7251573	Pakistan	2016	2.3.3
SRR7251577	India	2018	2.4.3
SRR7275027	India	2016	2.3.4
SRR7277776	India	2018	2.4.2
SRR7284314	India	2016	2.3.3
SRR7284358	Bangladesh	2016	2.4.4
SRR7284445	Unknown	2017	2.4.6
SRR7284468	Pakistan	2016	2.3.3
SRR7284493	India	2016	2.3.2
SRR7285700	India	2016	2.3.4
SRR7286692	India	2016	2.4.2
SRR7286775	Unknown	2016	2.3.3
SRR7291913	Pakistan	2017	2.3.3
SRR7292641	India	2016	2.4.1
SRR7292688	India	2017	2.3.2
SRR7292761	Pakistan	2016	2.4.5
SRR7292912	Bangladesh	2018	2.4.4
SRR7292928	England	2016	2.3.2
SRR7292940	Bangladesh	2016	2.4.4
SRR7297944	Pakistan	2016	2.4.5
SRR7297988	Indonesia	2018	2.4
SRR7298379	India	2016	1.2.2
SRR7298817	India	2018	2.3.2
SRR7298860	India	2017	2.4.2
SRR7298864	Pakistan	2018	2.3.3
SRR7310320	England	2016	2.3.4
SRR7310332	Bangladesh	2016	2.4.4
SRR7310336	Indonesia	2018	2.4
SRR7310358	India, Indonesia	2018	2.3.2
SRR7310565	India	2017	2.4.1
SRR7310575	Pakistan	2016	2.3.3
SRR7310619	India	2016	2.4.2
SRR7343927	India	2018	2.3.2
SRR7344645	Pakistan	2016	2.3
SRR7348708	India	2018	2.4.2
SRR7349201	Unknown	2017	2.3.3
SRR7349297	Pakistan	2018	2.3
SRR7349355	India	2016	2.3
SRR7350614	India	2017	2.4.1
SRR7350735	Bangladesh	2016	2.4.4
SRR7350766	Pakistan	2016	2.3.3
SRR7350826	India	2017	2.3.2
SRR7350831	Unknown	2016	1.2.2
SRR7351330	Bangladesh	2017	2.4.1
SRR7351500	Pakistan	2016	2.4.4
SRR7351519	India	2018	2.3.3
SRR7351534	Pakistan	2018	2.4.6
SRR7358342	India	2018	2.3.4
SRR7358953	Pakistan	2016	2.3.3
SRR7359043	India	2016	2.4.6
SRR7359065	Pakistan	2017	2.3.3
SRR7359576	India	2016	2.4.3
SRR7359613	Unknown	2017	2.3.2
SRR7367583	India, Indonesia	2018	2.3.2
SRR7369101	Bangladesh	2016	2.4.4
SRR7369119	India	2018	2.3.4
SRR7401733	Pakistan	2018	2.3.3
SRR7402048	Poland	2016	2.3.3
SRR7402092	Pakistan	2016	2.4.4
SRR7402368	Pakistan	2017	2.3.3
SRR7402374	Pakistan	2017	2.0.1
SRR7408366	Bangladesh	2016	2.3.3
SRR7408367	India	2016	2.4.7
SRR7410284	India	2018	2.4.2
SRR7410297	India	2017	2.3.3
SRR7414562	Pakistan	2017	2.3.3
SRR7414836	India	2017	2.4.1
SRR7414999	India	2016	2.3.3
SRR7415000	Pakistan	2017	2.3.3
SRR7415007	Bangladesh	2018	2.3.3
SRR7416121	Myanmar	2016	2.3.2
SRR7416137	Unknown	2017	2.3.1
SRR7416179	Pakistan	2017	2.3.3
SRR7416189	India	2016	2.3.2
SRR7416294	India, Thailand	2017	2.3.2
SRR7417204	India	2018	2.3.3
SRR7417224	India	2018	2.3.3
SRR7417242	Pakistan	2017	2.3.3
SRR7417266	India	2016	2.4.2
SRR7417297	Bangladesh	2018	2.3.3
SRR7417354	India	2018	2.3.4
SRR7426616	Bangladesh	2017	1.2.2
SRR7427021	Indonesia	2017	2.4
SRR7427067	Pakistan	2016	2.3.3
SRR7439303	Cambodia, Thailand	2018	2.3.1
SRR7439533	Indonesia	2017	2.4
SRR7444054	Pakistan	2016	2.3.3
SRR7450819	India	2016	2.3.4
SRR7451066	India	2017	2.4.3
SRR7456860	India	2017	2.3.4
SRR7457920	India	2016	2.3.4
SRR7458003	Pakistan	2017	2.4.4
SRR7458206	India	2018	2.3.4
SRR7458537	Pakistan	2018	2.3.3
SRR7458551	India	2017	2.3.2
SRR7458561	India	2018	2.4.3
SRR7458618	Pakistan	2018	2.4.5
SRR7458626	Pakistan	2017	2.3.3
SRR7458631	Pakistan	2017	2.3.3
SRR7458675	India	2018	2.3.2
SRR7458736	India, Turkey	2017	2.3.2
SRR7458805	India	2017	2.4.2
SRR7468953	Bangladesh	2018	2.3.3
SRR7469115	India	2016	2.4.2
SRR7469134	India	2016	2.3.3
SRR7475326	Asian continent	2017	2.3.3
SRR7480194	Bangladesh	2017	2.4.4
SRR7480209	Pakistan	2018	2.4.5
SRR7480380	India	2017	2.4.2
SRR7480425	Pakistan	2017	2.4.4
SRR7495484	Unknown	2016	2.4.4
SRR7495794	India	2018	2.4.1
SRR7495800	India	2016	2.3.3
SRR7501739	Pakistan	2017	2.3.3
SRR7516677	Unknown	2017	2.4.4
SRR7516738	Pakistan	2018	2.4.4
SRR7522888	India	2017	2.4.6
SRR7523758	India	2018	2.3.2
SRR7523831	India	2018	2.4.2
SRR7527784	Cambodia, India, Laos, Thailand, Viet Nam	2018	2.3.3
SRR7528147	Pakistan	2016	2.3
SRR7533295	India	2018	2.4.1
SRR7533392	India	2017	2.4.3
SRR7533394	Pakistan	2016	2.4.5
SRR7533439	India	2017	2.4.3
SRR7538765	India	2018	2.3.3
SRR7538800	India	2017	2.3.4
SRR7538884	England	2016	2.3.4
SRR7828295	Yemen	2018	2.3.2
SRR7828374	Bangladesh	2018	2.3.3
SRR7828406	Pakistan	2018	2.3.3
SRR7828453	India	2018	2.4.2
SRR7828460	India	2018	2.3.2
SRR7828513	Cambodia	2018	2.3.1
SRR7841320	India	2018	2.3.2
SRR7841593	India	2016	2.3.3
SRR7841617	Pakistan	2018	2.3.3
SRR7842452	Cambodia, Vietnam	2017	2.3.1
SRR7850592	India	2018	2.3.4
SRR7867004	Pakistan	2018	2.3.3
SRR7867137	India	2018	2.3.4
SRR7867173	India	2018	2.4.1
SRR7867178	Bangladesh	2018	2.4.4
SRR7873858	India	2018	2.4.1
SRR7873946	India	2018	2.4.2
SRR7873969	India	2018	2.4.2
SRR7873974	Unknown	2017	2.3.2
SRR7879347	Pakistan	2017	2.4.6
SRR7879543	India	2016	2.3.2
SRR7879612	Myanmar	2018	2.3.2
SRR7885216	Bangladesh	2017	2.4.4
SRR7890400	India	2016	2.3.2
SRR7890478	Unknown	2017	2.3.3
SRR7890532	India	2018	2.3.3
SRR7892164	Pakistan	2016	2.3.3
SRR7892173	Bangladesh	2017	2.4.4
SRR7903030	Bangladesh	2017	2.3.3
SRR7903042	India	2016	2.3.4
SRR7910403	Pakistan	2017	2.3.3
SRR7911396	Pakistan	2016	2.0.1
SRR7911519	India	2018	2.4.1
SRR7961988	India	2018	2.4.2
SRR7962231	Pakistan	2018	2.3.3
SRR7962243	India	2018	2.4.9
SRR7962284	India	2018	2.3.2
SRR7962320	Bangladesh	2018	2.4.4
SRR7962325	Pakistan	2018	2.3.3
SRR7997050	India	2018	2.4.3
SRR7997113	Pakistan	2018	2.4.5
SRR7997194	India	2018	2.4.2
SRR7998236	Pakistan	2016	2.3.3
SRR8084192	India	2018	1.2.2
SRR8097922	India	2018	2.3.2
SRR8098368	India	2018	2.3.4
SRR8098423	Pakistan	2018	2.3.3
SRR8106758	India	2018	2.3.4
SRR8116997	India	2018	1.2.2
SRR8117041	Pakistan	2018	2.4.5
SRR8118201	Pakistan	2018	2.4.6
SRR8131530	Pakistan	2018	2.4.5
SRR8131531	Bangladesh	2018	1.2.2
SRR8131540	Pakistan	2018	2.3.3
SRR8131576	Pakistan	2018	2.3.3
SRR8137388	India	2018	2.4.2
SRR8149392	Pakistan	2018	2.4.5
SRR8166247	India, Pakistan	2018	2.4.2
SRR8186068	Bangladesh	2018	1.2.2
SRR8201782	Pakistan	2018	2.3.3
SRR8239887	Bangladesh	2018	2.4.4
SRR8249718	Bangladesh	2018	2.3.3
SRR8249723	India	2018	2.4.4
SRR8249738	Pakistan	2018	2.3.3
SRR8258159	India	2018	2.4.5
SRR8272607	Bangladesh	2017	2.4.4
SRR8272629	Pakistan	2018	2.3.3
SRR8281173	Pakistan	2018	2.3
SRR8288227	India	2018	2.4.6
SRR8292179	Pakistan	2018	2.4.5
SRR8293571	Cambodia, Thailand, Viet Nam	2018	2.3.1
SRR8293595	India	2018	2.4.4
SRR8293793	India	2018	2.3.2
SRR8300446	India	2018	2.3.2
SRR8307292	India	2018	2.3.2
SRR8325472	Pakistan	2018	2.4.4
SRR8325502	Pakistan	2018	2.3.3
SRR8361482	Bangladesh	2018	2.4.4
SRR8364477	India	2018	2.3.4
SRR8367052	India	2018	2.4.8
SRR8367055	Pakistan	2018	2.3
SRR8369263	Pakistan	2018	2.4.5
SRR8370543	Bangladesh	2018	2.3.3
SRR8380060	Bangladesh	2018	2.4.4
SRR8380677	India	2018	2.3.3
SRR8382013	Pakistan	2018	2.4
SRR8401404	Pakistan	2019	2.3.3
SRR8419401	India	2019	2.3.4
SRR8419402	Bangladesh	2019	2.4.4
SRR8429912	India	2019	2.3.4
SRR8429960	India	2019	2.3.2
SRR8445025	Bangladesh	2019	2.3.3
SRR8448316	Pakistan	2019	2.4.4
SRR8452335	Thailand	2019	2.3.2
SRR8474063	India	2019	2.3.4
SRR8484187	India	2019	2.4.2
SRR8484222	Pakistan	2018	2.3.3
SRR8485040	Bangladesh	2018	2.4.4
SRR8490836	India	2018	2.4.4
SRR8490848	India	2018	2.4.9
SRR8492299	England	2018	1.1
SRR8492375	India	2018	2.3.2
SRR8492466	Pakistan	2019	2.4
SRR8492490	Bangladesh	2018	2.3.3
SRR8499061	India	2018	2.4.6
SRR8499155	Pakistan	2018	2.4
SRR8499278	India	2018	2.3.3
SRR8503799	India	2018	2.3.3
SRR8503961	India	2018	2.3.3
SRR8503981	England	2018	2.3.4
SRR8508931	India	2018	2.3.2
SRR8509175	India	2018	2.3.3
SRR8509249	Pakistan	2018	2.3.3
SRR8509405	India	2019	2.4.2
SRR8514532	India	2018	2.3.3
SRR8514746	India	2018	2.3.3
SRR8514755	Unknown	2018	2.3.3
SRR8515758	Bangladesh	2018	2.3.3
SRR8523798	India	2018	2.4.3
SRR8523828	Pakistan	2018	2.4.5
SRR8523865	Unknown	2017	2.3.1
SRR8524483	India	2018	2.3.2
SRR8524504	India	2018	2.3.3
SRR8524615	India	2017	2.4.3
SRR8524630	India	2017	2.3.3
SRR8524730	India	2017	2.4.1
SRR8526031	Unknown	2018	2.3.1
SRR8526037	India	2018	2.3.3
SRR8526090	England	2017	2.4
SRR8526106	India	2017	2.3.3
SRR8528435	Pakistan	2017	2.3.3
SRR8528669	India	2017	2.3.2
SRR8528746	India	2017	2.4.2
SRR8528786	Pakistan	2017	2.3.3
SRR8543150	Pakistan	2019	2.4.4
SRR8543286	Pakistan	2017	2.3.3
SRR8548650	India	2019	2.3.4
SRR8548685	India	2017	2.3.2
SRR8548719	Pakistan	2017	2.3.3
SRR8548727	India	2017	2.3.4
SRR8548880	India	2019	2.3.2
SRR8548907	Pakistan	2019	2.4
SRR8548924	Pakistan	2019	2.3.3
SRR8554072	India	2017	2.4.7
SRR8568429	Pakistan	2017	2.4.4
SRR8568678	Unknown	2017	2.3.2
SRR8568735	Pakistan	2017	2.3.3
SRR8585037	Bangladesh	2017	2.4.4
SRR8585042	Bangladesh	2019	2.3.3
SRR8636198	India	2019	2.3.4
SRR8636395	India	2019	2.4.2
SRR8637704	India	2019	2.3.2
SRR8638114	Pakistan	2019	2.3.3
SRR8638515	India	2017	2.3.2
SRR8638518	India	2017	2.4.2
SRR8648259	India	2019	2.3.3
SRR8648295	India	2019	2.3.4
SRR8648311	India	2019	2.3.3
SRR8648333	India	2017	2.4.3
SRR8650262	India, Philippines	2016	2.4.2
SRR8650354	India	2016	2.4.2
SRR8653400	India	2019	2.3.3
SRR8657035	India	2016	2.4.2
SRR8657039	India	2016	2.3.2
SRR8658060	Pakistan	2016	2.3.3
SRR8658172	India	2016	2.4.2
SRR8658192	India, Vietnam	2016	2.3.3
SRR8661039	India	2016	2.3.3
SRR8661078	Bangladesh	2016	2.4.4
SRR8661084	Bangladesh	2016	2.4.4
SRR8667399	Pakistan	2016	2.3.3
SRR8667449	Pakistan	2016	2.4.4
SRR8691665	India	2019	2.4.2
SRR8698052	Unknown	2016	2.3.3
SRR8698203	Unknown	2016	2.4
SRR8698404	India	2016	2.3.3
SRR8701043	Unknown	2016	2.3.2
SRR8701082	Unknown	2016	2.4.2
SRR8701098	Bangladesh	2016	2.3.3
SRR8703600	India	2016	2.3.2
SRR8703603	Asian continent	2016	2.4.3
SRR8704977	India	2016	2.4.3
SRR8706127	Unknown	2016	2.3.3
SRR8717113	Pakistan	2019	2.4.5
SRR8717169	Pakistan	2016	2.3.3
SRR8724938	India	2019	2.4.2
SRR8738274	India	2019	2.4.3
SRR8746756	Pakistan	2019	2.4
SRR8748714	India	2019	2.3.4
SRR8797033	India	2019	2.4.6
SRR8820145	India	2019	2.4.1
SRR8820631	Pakistan	2019	2.4.5
SRR8820636	India	2019	2.3.3
SRR8839578	India	2019	2.4.2
SRR8856687	India	2019	2.4.6
SRR8856689	India	2019	2.4.6
SRR8863368	Pakistan	2019	2.3.3
SRR8873655	India	2019	2.4.2
SRR8879014	Pakistan	2019	2.3.3
SRR8893157	Pakistan	2019	2.3.3
SRR8893678	Pakistan	2019	2.4
SRR8916092	Bangladesh	2019	2.3.3
SRR8916309	India	2019	2.4.2
SRR8916313	India	2019	2.3.3
SRR8916331	Pakistan	2019	2.3.3
SRR8916332	Bangladesh	2019	2.3.3
SRR8934776	India	2019	2.3.4
SRR8952507	Unknown	2019	2.4.8
SRR8997921	Pakistan	2019	2.4.5
SRR8997924	Pakistan	2019	2.4.6
SRR9050545	India	2019	2.3.3
SRR9050557	India	2019	2.3.4
SRR9050572	India	2019	2.3.4
SRR9088905	Bangladesh	2019	2.3.3
SRR9260666	Thailand	2019	2.4.6
SRR9260987	Pakistan	2019	2.3.3
SRR9261061	India	2019	2.3.2
SRR9261064	Pakistan	2019	2.4.6
SRR9261127	India	2019	2.4.2
SRR9261136	Pakistan	2019	2.3.3
SRR9261354	Pakistan	2019	2.3.3
SRR9261374	Pakistan	2019	2.4.4
SRR9261516	Cambodia	2019	2.3.1
SRR9261518	Pakistan	2019	2.3.3
SRR9261528	India	2019	2.4.2
SRR9261530	Malaysia	2019	2.3.1
SRR9261554	India	2019	2.3.3
SRR9261564	Thailand	2019	2.4.6
SRR9273861	India	2019	2.3.4
SRR9273950	Pakistan	2019	2.3.3
SRR9273980	Pakistan	2019	2.3
SRR9273994	India	2019	2.3.4
SRR9274144	India	2019	2.3.4
SRR9274321	India	2019	2.4.3
SRR9274329	India	2019	2.3.2
SRR9274361	India	2019	2.3.4
SRR9274363	Pakistan	2019	2.3
SRR9287408	India, Thailand	2019	2.3.4
SRR9287455	Pakistan	2019	2.3.3
SRR9287510	Pakistan	2019	2.3.3
SRR9287515	India	2019	2.3.4
SRR9287751	India	2019	2.4.2
SRR9287761	Pakistan	2019	2.4.4
SRR9287769	India	2019	2.3.4
SRR9287777	Pakistan	2019	2.3.3
SRR9287801	India	2019	2.4.1
SRR9298890	Pakistan	2019	2.3.3
SRR9298909	India	2019	2.4.2
SRR9306553	Pakistan	2019	2.3.3
SRR9321961	Pakistan	2019	2.3.3
SRR9322964	India	2019	1.2.2
SRR9322974	Pakistan	2019	2.3.3
SRR9322980	Pakistan	2019	2.4.6
SRR9422679	Pakistan	2019	2.4.4
SRR9595217	India	2019	2.3.3
SRR9613219	India	2019	2.4.1
SRR9678264	India	2019	2.3.3
SRR9719483	India	2019	2.4.2
SRR9722298	Pakistan	2019	2.4.6
SRR9826969	Bangladesh	2019	2.4.4
SRR9944995	India	2019	2.3.2
SRR9961994	Pakistan	2019	2.3.3
